# Supplementary material for: Increased CSN5 expression enhances the sensitivity to lenalidomide in multiple myeloma cells
Source: iScience. 2024 Nov 15;27(12):111399. doi: 10.1016/j.isci.2024.111399 (PMC11647120; doi:10.1016/j.isci.2024.111399)
Supplement: Table S1. Proteome data of 15 MM cell lines, related to — Figure 1 [file mmc2.xlsx]

## Sheet: Protein list
Supplementary Table S1 Proteome data of 15 MM cell lines, Related to Figure 1
	Sensitivity	High	High	High	Low	Low	Low	High	High	High	Low	Low	Low	High	High	High	Low	Low	Low	High	High	High	Low	Low	Low	High	High	High	High	High	High	Low	Low	Low	Low	Low	Low	Low	Low	Low	High	High	High	Low	Low	Low
	Cell lines	MM.1S	MM.1S	MM.1S	RPMI8226	RPMI8226	RPMI8226	H929	H929	H929	U266	U266	U266	OPM1	OPM1	OPM1	KMS11	KMS11	KMS11	KMS27	KMS27	KMS27	KMS20	KMS20	KMS20	MOLP8	MOLP8	MOLP8	L363	L363	L363	KMM1	KMM1	KMM1	KMS12BM	KMS12BM	KMS12BM	KMS28BM	KMS28BM	KMS28BM	KMS12PE	KMS12PE	KMS12PE	KMS28PE	KMS28PE	KMS28PE
Accession	Description	F3: 127N	F3: 128N	F3: 129N	F3: 127C	F3: 128C	F3: 129C	F3: 130N	F3: 131N	F3: 131C	F4: 127N	F4: 128N	F4: 129N	F4: 127C	F4: 128C	F4: 129C	F4: 130N	F4: 131N	F4: 131C	F5: 127N	F5: 128N	F5: 129N	F5: 127C	F5: 128C	F5: 129C	F5: 130N	F5: 131N	F5: 131C	F6: 127N	F6: 128N	F6: 129N	F6: 127C	F6: 128C	F6: 129C	F6: 130N	F6: 131N	F6: 131C	F7: 127N	F7: 128N	F7: 129N	F7: 127C	F7: 128C	F7: 129C	F7: 130N	F7: 131N	F7: 131C
P11310	Medium-chain specific acyl-CoA dehydrogenase, mitochondrial	0.000161817	0.000162202	0.000172866	7.14648e-05	7.27833e-05	6.748e-05	0.000198514	0.000203676	0.000196538	0.000146417	0.000136718	0.000138854	0.000212994	0.000220639	0.000207112	8.74893e-05	8.55845e-05	8.53991e-05	0.00015253	0.000162286	0.000162731	0.000139202	0.000144896	0.000147109	0.000180266	0.000179978	0.000175917	0.000153372	0.000147801	0.000151022	9.27183e-05	9.02131e-05	9.71963e-05	0.000136614	0.000139588	0.000128789	8.25144e-05	8.93914e-05	7.74216e-05	0.000202974	0.000210705	0.000212685	7.43079e-05	7.64939e-05	7.0372e-05
P23378	Glycine dehydrogenase (decarboxylating), mitochondrial	0.000190637	0.000201988	0.000196555	2.11067e-05	2.09014e-05	2.33853e-05	0.000162865	0.000153607	0.000158049	0.000100389	9.55748e-05	9.11306e-05	0.000287713	0.000293161	0.000289075	5.16689e-05	4.85453e-05	4.77118e-05	0.000122428	0.000126329	0.000124194	0.00013875	0.000131075	0.000132923	0.000174536	0.00018405	0.000187183	0.000260813	0.000268938	0.000259714	0.000142883	0.000145868	0.000151611	6.18262e-05	5.43579e-05	5.29621e-05	0.000109506	0.000109438	9.9279e-05	0.000280395	0.000287918	0.000298803	4.09468e-05	3.68457e-05	3.95595e-05
O95218	Zinc finger Ran-binding domain-containing protein 2	0.000144578	0.000135836	0.000148994	0.000149424	0.000155153	0.000148609	0.000178724	0.000177355	0.00017384	0.000100818	0.000110924	0.000105879	0.000149155	0.000154261	0.000142015	8.18898e-05	7.96522e-05	7.63259e-05	0.00017207	0.000177536	0.000175561	0.000114641	0.000113273	0.000111739	0.000160997	0.00016867	0.000179529	0.000151391	0.000149286	0.000143036	0.000119467	0.000113899	0.00012502	0.00010897	0.000101956	0.000103481	0.000109245	0.000115834	0.000114949	0.000170163	0.000180909	0.000172881	0.000106689	0.000106766	0.000105294
Q9NTI5	Sister chromatid cohesion protein PDS5 homolog B	0.000174389	0.000182172	0.000187548	0.00011837	0.000113778	0.000117434	0.000125992	0.000114157	0.000117452	0.000110508	0.000106589	0.000103046	0.000197054	0.000197981	0.000195345	0.000103432	0.000105865	9.8015e-05	0.000156682	0.000158709	0.000159263	0.000117737	0.00011364	0.000118523	0.000147309	0.000146766	0.000144802	0.000201861	0.000207863	0.000200126	0.000119953	0.000118157	0.000126049	0.000159825	0.00015594	0.000157901	0.000127896	0.000132776	0.000127078	0.000137533	0.000140938	0.000142713	0.000121912	0.000128853	0.000125847
Q9H8Y8	Golgi reassembly-stacking protein 2	0.000105425	0.000109872	0.00011438	9.26203e-05	0.000104528	0.000104571	0.000160147	0.000146575	0.000157381	0.000144454	0.000138673	0.000142336	0.000153962	0.000155287	0.000153193	0.000110386	0.000110257	0.00011334	0.000149478	0.000157038	0.000140188	0.000148841	0.000159613	0.000157343	0.000159281	0.000172444	0.000165904	0.000174554	0.000181503	0.000168768	8.88538e-05	0.000101231	9.8931e-05	0.00010316	0.000107215	0.000106976	0.00012838	0.000122134	0.000108153	0.000160407	0.000189677	0.000176302	0.000110986	0.000113827	0.00011317
Q9P2R7	Succinate--CoA ligase [ADP-forming] subunit beta, mitochondrial	0.000181118	0.000182084	0.00019735	0.000153256	0.000151448	0.000153027	0.000135122	0.00012918	0.000130937	0.000146009	0.000141062	0.000136862	0.000162079	0.000172318	0.000160375	0.00012953	0.000131921	0.00012589	0.000156374	0.000154416	0.00015219	0.000120734	0.000117203	0.000118836	0.000177555	0.000180163	0.000175529	0.000219054	0.00022756	0.000219498	0.000124686	0.000125459	0.000128075	0.000137111	0.000130375	0.000131404	0.000128947	0.000137495	0.000126061	0.000156949	0.000162376	0.000162961	9.65135e-05	0.000107452	9.56453e-05
Q8IUD2	ELKS/Rab6-interacting/CAST family member 1	0.000156134	0.000157601	0.00016787	7.71981e-05	7.95487e-05	8.2208e-05	0.000199928	0.000186953	0.000184927	0.00011287	0.000110105	0.000109793	0.000221942	0.000241251	0.000229837	9.90685e-05	0.000108123	0.000107001	0.000188975	0.000197936	0.000192388	0.000132156	0.00013243	0.000132833	0.000224855	0.000246479	0.00023431	0.00020735	0.000207112	0.000196556	0.000170209	0.000184826	0.000189753	0.000128682	0.000123811	0.000125597	0.000127228	0.0001254	0.00011825	0.000126774	0.000145484	0.000133141	9.71967e-05	0.000102797	0.000100192
Q53R41	FAST kinase domain-containing protein 1, mitochondrial	0.000202827	0.000197632	0.000217826	0.000138322	0.000132184	0.000142024	0.00019826	0.000182883	0.000180988	0.000134897	0.000131929	0.00012973	0.000149719	0.00014584	0.000151128	0.000138755	0.000134902	0.000141211	0.000144763	0.000144071	0.000145768	0.000137999	0.000137125	0.000140557	0.000148742	0.000139873	0.00014719	0.000199238	0.000197405	0.000197214	0.000126366	0.000127839	0.000133365	0.000132982	0.000142687	0.00013435	0.000129206	0.000121723	0.000100292	0.000139484	0.000144829	0.00013174	0.00010844	0.000102581	0.00010597
Q96KA5	Cleft lip and palate transmembrane protein 1-like protein	0.000274133	0.000289482	0.000309647	8.39349e-05	8.86649e-05	8.30858e-05	0.000258164	0.00023697	0.000229461	0.000194434	0.000199251	0.00020212	0.00023809	0.00024151	0.000231644	0.000117567	0.000113987	0.000108476	0.000265284	0.000279766	0.000271057	7.86431e-05	7.70384e-05	7.86056e-05	0.00013551	0.000128867	0.000125052	0.000151402	0.000147806	0.00014676	5.1979e-05	5.7631e-05	5.74792e-05	0.000107618	0.000103009	0.000104381	0.000184609	0.000183631	0.000182538	0.00015481	0.000168184	0.000166243	9.8935e-05	0.000108121	9.58403e-05
Q8WUQ7	Cactin	0.000179392	0.000172817	0.000169457	8.54497e-05	0.000120004	0.000112408	0.000128516	0.000108683	0.000126664	0.000119542	0.000121918	0.00011874	0.000156178	0.000169945	0.000154427	0.000117336	0.000121019	0.000114862	0.000144763	0.000144071	0.000145768	0.000137999	0.000137125	0.000140557	0.000148742	0.000139873	0.00014719	0.00010681	0.000103027	0.000105279	8.75125e-05	9.05194e-05	8.3532e-05	0.000101257	9.58186e-05	9.53543e-05	0.000111467	0.000112179	0.000111333	0.00014101	0.000145018	0.000146756	0.000120359	0.00011616	0.000110586
P52306	Rap1 GTPase-GDP dissociation stimulator 1	0.000174335	0.000168479	0.000182918	0.000121869	0.000116692	0.000120554	0.000126409	0.000120804	0.000120226	9.20585e-05	8.76313e-05	9.09134e-05	0.000183806	0.000185546	0.000179382	0.000146514	0.000146429	0.000145057	0.000127913	0.000120124	0.000121901	0.000108756	0.000106423	0.000105396	0.000124756	0.000124721	0.000117733	0.000157455	0.000152758	0.000149714	8.47031e-05	8.52614e-05	9.14135e-05	0.000109724	0.000106309	0.000111473	0.000130798	0.000122945	0.000128296	0.000147617	0.000149467	0.000147533	0.000136145	0.000139124	0.000137251
Q9UBW5	Bridging integrator 2	0.000169703	0.000155579	0.000180289	9.75067e-05	9.62344e-05	8.95888e-05	0.000205298	0.000192455	0.000195352	5.87349e-05	5.02287e-05	5.12536e-05	0.000225755	0.000254697	0.000245234	9.65501e-05	0.000110559	0.000107139	0.000144763	0.000144071	0.000145768	0.000137999	0.000137125	0.000140557	0.000148742	0.000139873	0.00014719	0.000168777	0.000178509	0.000158031	2.63075e-05	3.33843e-05	3.06978e-05	3.93704e-05	3.86393e-05	4.34209e-05	0.000118681	0.00011203	0.000113032	7.78814e-05	6.91905e-05	7.39628e-05	8.68738e-05	8.40239e-05	8.03877e-05
Q9Y673	Dolichyl-phosphate beta-glucosyltransferase	0.000277845	0.000300996	0.000291779	0.000202754	0.000194944	0.000238102	0.000240001	0.000225153	0.000256853	0.000170546	0.000171815	0.000165385	0.000243096	0.000251597	0.000264873	0.000214733	0.000238147	0.000223907	0.000413706	0.000412182	0.000397915	0.000163799	0.000162223	0.000195985	0.000439565	0.000466867	0.000450818	0.000378878	0.000415569	0.000402716	0.000136866	0.000146757	0.000151766	0.000155263	0.000118718	0.000121517	0.000270045	0.000309664	0.000280189	0.000231365	0.00022656	0.00022661	0.000216632	0.000232896	0.000216119
P13693	Translationally-controlled tumor protein	0.000269381	0.000275862	0.000302206	0.000160837	0.000158916	0.000155221	0.000129425	0.000119811	0.000116453	0.0001236	0.000123466	0.00013206	0.00027789	0.000290422	0.000284206	0.000156298	0.000168038	0.00016048	0.00023087	0.0002414	0.000238331	0.00013644	0.000129126	0.000133919	0.000227134	0.000252316	0.000235449	0.000200735	0.000207232	0.000200846	0.000126197	0.000131768	0.000136723	0.000113837	0.000102304	0.000104593	0.000119863	0.000119961	0.000122857	0.00012578	0.00013415	0.0001303	0.000105529	0.000115628	0.000109049
P68036	Ubiquitin-conjugating enzyme E2 L3	0.000198381	0.000196294	0.000203625	6.33914e-05	6.63046e-05	6.61225e-05	0.000149302	0.000141234	0.000144919	0.000139484	0.00013932	0.00014482	0.000145513	0.000151638	0.000142811	0.000169483	0.00017167	0.00016666	0.000139191	0.000140435	0.000144168	8.12621e-05	7.66806e-05	7.75974e-05	0.000180211	0.000194784	0.000182729	0.000188413	0.000187866	0.00018527	0.000128396	0.000128886	0.000129299	0.000114508	0.000109601	0.000111683	7.5596e-05	7.85332e-05	7.5992e-05	0.000108757	0.000108928	0.000102207	9.26839e-05	9.38654e-05	9.00924e-05
Q9Y6M5	Zinc transporter 1	0.000314388	0.000310137	0.000309694	0.000118395	0.000129159	0.000121609	0.000181231	0.000168684	0.000178638	0.00011875	0.0001303	0.000117126	0.000225744	0.00023383	0.000224461	0.000119167	0.000119406	0.000112938	9.65568e-05	9.00715e-05	8.72869e-05	0.00012797	0.00012948	0.000128733	0.000131121	0.000130613	0.000129459	0.000164587	0.000169351	0.000138426	7.52261e-05	7.85813e-05	7.15162e-05	6.58748e-05	5.46187e-05	5.76727e-05	0.000142165	0.000125661	0.000149088	0.000172017	0.000170137	0.000162325	0.000115633	0.000129966	0.000114567
P07108	Acyl-CoA-binding protein	0.000182239	0.000183221	0.000192691	0.000164729	0.000182635	0.000174677	0.000230061	0.000217898	0.000223009	0.000114356	0.000119179	0.000121721	0.000386553	0.000401765	0.000373736	0.000128848	0.000129448	0.00012138	0.000235251	0.000254618	0.000236619	8.38298e-05	7.84284e-05	7.78951e-05	0.000110924	0.000124098	0.000103891	0.000224514	0.000235021	0.000220424	9.43953e-05	8.81314e-05	9.88944e-05	0.000154109	0.000143922	0.00014648	0.000114955	0.00012907	0.000132009	0.000192007	0.000194509	0.000182998	0.000200627	0.000220796	0.000208111
Q96G03	Phosphoglucomutase-2	0.00012455	0.000128738	0.000137074	0.000131216	0.000124466	0.000131715	0.000149994	0.000153196	0.000151102	0.000153478	0.000162439	0.000155621	0.000221724	0.000225066	0.00021842	0.000127017	0.000128286	0.000123317	0.00020392	0.000216367	0.000207096	0.000104133	9.89769e-05	0.000103759	0.000126819	0.000130271	0.000124567	0.000143263	0.000156278	0.000148949	0.000138163	0.000144722	0.000141356	0.000135939	0.000124723	0.000124845	9.62216e-05	0.000101313	0.000104182	0.000207572	0.000207194	0.000188157	0.000128453	0.000138441	0.000134233
Q7Z4V5	Hepatoma-derived growth factor-related protein 2	0.000119812	0.000112314	0.000114075	0.000108503	0.000121177	0.00011201	0.000141797	0.000146177	0.000141298	0.000151238	0.000149288	0.000144187	0.000149917	0.000157032	0.000151506	0.000112665	0.000112214	0.000104174	0.000143147	0.000145702	0.000144944	0.000127747	0.000139227	0.000133484	0.0001008	0.000102349	0.000101873	0.000195051	0.000196738	0.000184707	9.43249e-05	9.18376e-05	0.000100735	0.000112378	0.000108283	0.000107647	0.000130331	0.000129807	0.000121868	0.000166187	0.000169974	0.000163146	0.000142093	0.000147305	0.000143215
Q9NZB2	Constitutive coactivator of PPAR-gamma-like protein 1	0.000150258	0.000152187	0.000148367	0.000113601	0.00011714	0.000113547	0.00015633	0.000152535	0.000153764	0.000137358	0.000134136	0.000135617	0.00012125	0.00012053	0.000128859	0.000133936	0.000145867	0.000142383	0.000137454	0.000140048	0.000141734	0.00011682	0.000115294	0.000117496	0.000126137	0.00012798	0.000128711	0.000171425	0.000172103	0.000170355	7.16494e-05	7.2232e-05	7.0218e-05	0.000151935	0.000151169	0.000147303	0.000142303	0.00014492	0.000141256	0.000172198	0.000182643	0.000175462	0.000132728	0.000128911	0.000123485
O95166	Gamma-aminobutyric acid receptor-associated protein	0.000210078	0.000205787	0.000212436	0.000122559	0.000129446	0.000122295	0.000220358	0.00022869	0.000217976	0.000135921	0.000133431	0.000139454	0.000202561	0.000212119	0.000203894	9.78132e-05	9.26653e-05	7.70361e-05	0.000169335	0.000171533	0.000175429	0.000135023	0.00011881	0.000123592	0.000164728	0.000170329	0.000182771	0.000167465	0.000162816	0.00017412	0.000182636	0.000207777	0.00018795	0.000122821	0.000117789	0.000113367	0.00014672	0.000140223	0.000147352	0.000150858	0.000143032	0.000144944	0.000143237	0.000137785	0.000148826
Q16740	ATP-dependent Clp protease proteolytic subunit, mitochondrial	0.000224708	0.000243591	0.000256679	0.000156437	0.000165449	0.000169418	0.000267795	0.000257759	0.000258333	0.000185559	0.000184835	0.000184047	0.000150818	0.000146954	0.000145923	0.000150245	0.00014773	0.000144023	0.000188912	0.000194547	0.000194017	0.000163048	0.000159727	0.00014853	0.000163532	0.000167129	0.000158633	0.000226609	0.000230331	0.000218331	0.000119503	0.000119162	0.00012187	0.000129734	0.000124589	0.000126476	0.000146745	0.000148381	0.00014962	0.000147209	0.000152369	0.000156293	0.000134153	0.00014149	0.00014057
P10599	Thioredoxin	0.000155632	0.000156804	0.000164731	0.000104424	0.000110493	0.000109754	0.000110326	0.000110575	0.000110663	8.53585e-05	8.68369e-05	8.86652e-05	0.000149597	0.000153059	0.00014288	0.000128183	0.000128622	0.000127656	0.000183742	0.000194356	0.000191476	0.000168777	0.000160694	0.000162359	0.000123774	0.00012943	0.000116546	0.000142864	0.000143994	0.000140474	9.9682e-05	9.85308e-05	9.91413e-05	0.000143805	0.000148136	0.000147986	6.3605e-05	6.205e-05	6.16253e-05	0.000204203	0.00021119	0.00020751	0.000114332	0.000121965	0.000118517
P36871	Phosphoglucomutase-1	0.000168609	0.000169031	0.000181216	0.000179827	0.000184245	0.000177424	0.000154331	0.000158344	0.000153065	0.000103396	0.000105233	0.000100088	0.000114241	0.00011304	0.000109955	0.000116217	0.00011888	0.000120667	0.000146831	0.000146943	0.000140094	7.40137e-05	7.07039e-05	7.42385e-05	0.000164267	0.000169973	0.000170131	0.000268276	0.000275496	0.000262034	0.000136668	0.000134225	0.00014895	0.000128867	0.000131879	0.00012448	9.62797e-05	9.91022e-05	9.07434e-05	0.000199968	0.000211102	0.000200539	0.000105167	0.000109129	0.000105304
Q15717	ELAV-like protein 1	0.000150527	0.00014802	0.000151551	0.000129552	0.000135041	0.000127766	0.000115887	0.000112648	0.000109303	0.00011329	0.00011592	0.000108834	0.000128009	0.00013341	0.000126842	0.000102204	0.000102759	0.000103143	0.000116806	0.000118687	0.000115278	0.000104941	0.000105894	0.000103044	9.84505e-05	9.9509e-05	9.86273e-05	0.000139083	0.000134643	0.000130313	9.88999e-05	9.61063e-05	0.000101425	0.000115646	0.000112358	0.000115398	0.000115268	0.000107883	0.000102304	0.000167965	0.000182497	0.00017108	0.000101495	0.000105772	9.8968e-05
P60468	Protein transport protein Sec61 subunit beta	0.000124629	0.000121217	0.000119151	0.000119893	0.000131483	0.000123996	0.000139578	0.000136265	0.000134273	8.59107e-05	8.02971e-05	8.23501e-05	0.000122152	0.000131115	0.000122815	9.48077e-05	0.00010071	0.000100097	0.000150055	0.000168522	0.00016353	7.60254e-05	7.97209e-05	8.29395e-05	0.00013735	0.00012417	0.000119135	0.000207984	0.000223016	0.000222288	8.1259e-05	6.85487e-05	7.15238e-05	0.000111102	0.000121179	0.00010941	0.000139288	0.000163112	0.000174169	0.000162745	0.000149204	0.000158541	0.000137862	0.000138302	0.000145754
Q9Y376	Calcium-binding protein 39	0.000182871	0.000184252	0.000159752	8.88522e-05	0.000100684	9.30479e-05	0.000121658	0.000112841	0.000116745	8.7319e-05	8.47863e-05	8.36264e-05	0.000151473	0.000170188	0.000162342	0.000133506	0.000135824	0.00013449	0.000158274	0.000157073	0.00015398	9.98634e-05	9.60796e-05	9.87601e-05	0.000135318	0.000142774	0.000132916	0.000122849	0.00011384	0.000109521	0.000109158	0.000103728	0.000107082	0.000110215	0.000117685	0.000109087	0.000122817	0.000129246	0.000131846	0.000141773	0.000146522	0.000143796	0.000140241	0.000155166	0.000144675
Q8TDP1	Ribonuclease H2 subunit C	0.000197364	0.000186857	0.000176213	0.000104301	0.00010971	0.000108984	9.56325e-05	9.77961e-05	9.22906e-05	7.11206e-05	6.29717e-05	6.98095e-05	0.000180967	0.000190572	0.00017883	9.51896e-05	9.56067e-05	0.000104562	0.000156524	0.000169574	0.000140666	8.02106e-05	8.51369e-05	7.90052e-05	0.000131352	0.000136825	0.000141648	0.000154821	0.000158101	0.000132643	0.00011309	0.00010519	0.000117713	0.000135533	0.000114806	0.000126807	0.00014672	0.000140223	0.000147352	0.000150858	0.000143032	0.000144944	0.000143237	0.000137785	0.000148826
O43143	Pre-mRNA-splicing factor ATP-dependent RNA helicase DHX15	0.000131399	0.000126177	0.0001281	0.000113489	0.000123475	0.000117631	0.000126301	0.000125575	0.000124321	0.00012721	0.000117856	0.000117641	0.00016935	0.000172556	0.000167266	0.000145029	0.000147946	0.000140113	0.000134075	0.000136326	0.000138051	0.000141418	0.00013814	0.000139084	0.000145467	0.000151403	0.000146359	0.00014584	0.000143395	0.000144753	0.000132755	0.000132954	0.0001403	0.00010924	0.000104065	0.000102004	0.000107321	0.000110791	0.000106763	0.000166872	0.000171861	0.000169564	0.00011095	0.000113597	0.000109376
P60174	Triosephosphate isomerase	0.000174267	0.000171835	0.000178151	0.000111804	0.000113972	0.000111384	0.000110891	0.000106496	0.000105897	9.51286e-05	9.04475e-05	8.97634e-05	0.000222257	0.000231479	0.000219835	0.000138423	0.000142049	0.000135209	0.000156991	0.000154835	0.00015378	0.000124225	0.000118787	0.000115521	0.000123193	0.000129959	0.000121235	0.000183781	0.00018641	0.000185028	0.000100092	0.000104321	0.000105568	0.000152991	0.000150835	0.000148326	8.34133e-05	7.89159e-05	7.7271e-05	0.000115013	0.000119428	0.000111586	0.000117722	0.000126059	0.000117244
P52565	Rho GDP-dissociation inhibitor 1	0.000172873	0.00017479	0.000190953	0.000131132	0.000127137	0.000133031	0.000171956	0.000171029	0.000170129	0.000146229	0.000152566	0.000161384	0.000292862	0.000296381	0.00027972	0.00013968	0.000139768	0.00013466	0.000178078	0.000176831	0.000180936	0.000112538	0.000106291	0.000107565	0.000176389	0.000194758	0.00017681	0.000177989	0.000175207	0.000173874	0.00016941	0.000178792	0.000186896	0.000117203	0.000119109	0.000115288	0.000109382	0.000111539	0.000102813	0.000144572	0.000148683	0.000141143	0.000144138	0.000154686	0.000139765
Q9H9E3	Conserved oligomeric Golgi complex subunit 4	0.000158647	0.000157554	0.000161028	0.000124947	0.000153803	0.000124024	0.00012839	0.000118484	0.000115799	0.00010853	9.05038e-05	8.96496e-05	0.000181815	0.000182254	0.000180096	0.000118808	0.000119251	0.000106487	0.000144763	0.000144071	0.000145768	0.000137999	0.000137125	0.000140557	0.000148742	0.000139873	0.00014719	0.000171897	0.000161134	0.000133436	9.77382e-05	8.1602e-05	9.51269e-05	6.84033e-05	6.92355e-05	6.33742e-05	0.000130189	0.000168861	0.000155654	0.000144483	0.000144039	0.000161276	0.000104906	0.000142636	0.000149874
P61960	Ubiquitin-fold modifier 1	0.000145883	0.000147569	0.000147794	0.000125188	0.000113892	0.000121816	0.000145674	0.00013322	0.000142157	0.000114407	0.000123126	0.000114183	0.000201378	0.000207877	0.000202079	0.000100259	0.000112932	9.55868e-05	0.000256083	0.000271976	0.000266617	0.000106938	9.63041e-05	9.75084e-05	0.000211969	0.000207086	0.00020111	0.000238638	0.000265066	0.000224661	0.000104437	0.000100712	0.000113888	7.36896e-05	5.50506e-05	6.96324e-05	0.000130111	0.000147764	0.00013922	7.31517e-05	7.44169e-05	7.25404e-05	0.000124387	0.000136095	0.000127344
Q15020	Squamous cell carcinoma antigen recognized by T-cells 3	0.000160928	0.000162082	0.000174174	0.000130638	0.000129477	0.000129231	0.00014695	0.000136208	0.000132107	0.000157532	0.000162793	0.000163535	0.000162077	0.000165013	0.000167039	9.01274e-05	8.92014e-05	8.63359e-05	0.000164417	0.000168816	0.000169052	0.0001596	0.000170333	0.000161779	0.000139405	0.000141479	0.000141191	0.000181014	0.000175022	0.000172907	0.000160234	0.000161713	0.000170668	0.000146665	0.000143747	0.00014319	9.15527e-05	9.02348e-05	8.57578e-05	0.000213574	0.000220104	0.000214131	7.9164e-05	8.47228e-05	7.83198e-05
P04150	Glucocorticoid receptor	0.000170642	0.000189832	0.000170973	0.000116146	0.000119863	0.000114085	0.000175698	0.000157791	0.000165229	0.000134897	0.000131929	0.00012973	0.000149719	0.00014584	0.000151128	0.000138755	0.000134902	0.000141211	0.0001969	0.000171119	0.000191845	0.000119757	0.000112169	0.000122247	0.000110274	0.000142017	0.000119556	0.00014647	0.000132762	0.000116979	0.000103599	9.85364e-05	0.000111009	8.05223e-05	8.97395e-05	7.68002e-05	0.00014672	0.000140223	0.000147352	0.000150858	0.000143032	0.000144944	0.000143237	0.000137785	0.000148826
P04921	Glycophorin-C	0.000192261	0.000201554	0.000186175	2.69936e-05	2.26162e-05	2.03493e-05	0.000169092	0.000137402	0.000126018	0.000134897	0.000131929	0.00012973	0.000149719	0.00014584	0.000151128	0.000138755	0.000134902	0.000141211	0.000284035	0.000304537	0.000337278	0.000176543	0.000184882	0.000218105	0.000209777	0.000198717	0.000185763	0.000309409	0.000334499	0.00029356	0.000157892	0.000179857	0.000186826	0.000122312	0.000106252	0.000110077	0.00014672	0.000140223	0.000147352	0.000150858	0.000143032	0.000144944	0.000143237	0.000137785	0.000148826
P18827	Syndecan-1	0.000238084	0.000242053	0.000256714	8.49254e-05	7.81629e-05	8.26968e-05	0.000139216	0.000120347	0.000126418	0.000181483	0.000183878	0.000168182	0.000168323	0.000172906	0.000159339	3.55285e-05	2.61241e-05	2.74217e-05	9.5768e-05	9.40819e-05	9.61016e-05	0.000132115	0.000134916	0.000128997	0.000202917	0.000220797	0.000197759	0.000189563	0.00020017	0.000172365	2.90695e-05	2.82321e-05	2.73869e-05	2.68918e-05	2.08685e-05	2.31591e-05	0.000199156	0.000212414	0.000196139	0.000131349	0.00013586	0.00013874	7.86907e-05	7.85174e-05	7.47087e-05
P05388	60S acidic ribosomal protein P0	0.000169328	0.000165804	0.000177736	0.000171296	0.000173567	0.000168849	0.000156019	0.000153711	0.000148428	0.000135317	0.000135146	0.000140769	0.000162211	0.000165736	0.000163805	0.000130318	0.000131146	0.000126834	0.000164169	0.000164294	0.000165471	0.000114002	0.000116434	0.000111144	0.0001666	0.000170775	0.000163296	0.000188775	0.000193376	0.000186558	0.000145001	0.000152359	0.000153019	0.000148933	0.000142685	0.000142698	0.000138324	0.000140709	0.00014078	0.000144271	0.000145892	0.000146336	0.000125056	0.000127273	0.000124071
P62487	DNA-directed RNA polymerase II subunit RPB7	0.000156142	0.000145273	0.000142906	0.000127779	0.00012109	0.00013818	0.000150182	0.000141289	0.00013283	0.000134897	0.000131929	0.00012973	0.000149719	0.00014584	0.000151128	0.000138755	0.000134902	0.000141211	0.000149896	0.000159049	0.000160471	0.000121657	0.000126929	0.000114574	0.000145004	0.000148925	0.000142275	0.000149025	0.000153138	0.000157629	0.000157177	0.000153489	0.000148079	0.000141277	0.000143465	0.000143557	0.00013288	0.000130933	0.000124269	0.000142557	0.000148011	0.000144212	0.000131254	0.000135309	0.000131027
Q16630	Cleavage and polyadenylation specificity factor subunit 6	0.000165829	0.000162675	0.000176097	0.000162381	0.000161713	0.000162501	0.00018192	0.000164152	0.000170929	0.000154508	0.000159305	0.000157382	0.000181783	0.0001923	0.000185069	0.000162283	0.000180827	0.000162456	0.000179668	0.000187925	0.000186702	0.000158116	0.000166717	0.000161754	0.000158204	0.000168362	0.000163187	0.000185296	0.000188374	0.000174442	0.000179667	0.000183704	0.000188593	0.000164575	0.000155243	0.00016109	0.000134426	0.000135777	0.000133305	0.000192465	0.000189737	0.000205897	0.000155571	0.000152376	0.000144592
P42166	Lamina-associated polypeptide 2, isoform alpha	0.000143663	0.000137019	0.000140011	0.000129716	0.000136158	0.000132799	0.000145344	0.000144141	0.000144436	0.000110059	0.000107354	0.000109302	0.000196265	0.000206306	0.000192523	0.000126798	0.000132245	0.00012886	0.000168838	0.00017472	0.000173505	0.000157859	0.000160038	0.000161688	0.000127197	0.000135399	0.000130179	0.000152639	0.000158953	0.000154588	0.000117214	0.000111977	0.00011648	0.000137779	0.00013969	0.000132699	9.9562e-05	0.000102261	0.00010036	0.000136343	0.000135614	0.000134989	0.000110061	0.000115905	0.00011056
Q71UI9	Histone H2A.V	0.000164606	0.000174858	0.000182471	0.000101946	9.44067e-05	9.33765e-05	0.00014039	0.000134258	0.000126993	0.000161676	0.000157819	0.000158144	0.000215048	0.000224015	0.000203405	0.000117296	0.000124413	0.000116777	0.000181427	0.000191186	0.000195278	0.000119798	0.000127603	0.000123917	0.000125945	0.000127729	0.000120669	0.00015043	0.000152083	0.000150541	0.000120982	0.00012442	0.000120491	0.000142584	0.000148629	0.000137544	0.00016804	0.000168764	0.000172282	0.000187494	0.000193764	0.000190566	0.000185626	0.000182278	0.000174308
P63173	60S ribosomal protein L38	0.000137448	0.000133085	0.000131158	0.000113536	0.000128825	0.000126236	0.000121642	0.000122292	0.000118075	9.61189e-05	9.64728e-05	9.56587e-05	9.69679e-05	9.88419e-05	0.000100127	0.000106826	0.000108884	0.000107556	0.000133246	0.00014032	0.000133082	8.54341e-05	8.56203e-05	7.60389e-05	0.000131422	0.000141627	0.000133493	0.000139778	0.000133707	0.000136346	0.000107445	0.000102855	0.000107575	0.000108905	0.000111108	0.000107443	0.000114261	0.000118848	0.000112095	0.000122968	0.000125036	0.000122913	0.000102943	0.000104977	9.80843e-05
Q14151	Scaffold attachment factor B2	0.000123887	0.000115368	0.000131732	0.000146149	0.000149403	0.000144392	0.000135234	0.000125911	0.000130277	0.000175493	0.000185433	0.000177633	0.000187655	0.000205544	0.000196643	0.000153488	0.000152145	0.000142038	0.000186139	0.000188913	0.000189389	0.000109455	0.000116964	0.000113498	0.000137048	0.000149367	0.000139361	0.000194486	0.000203213	0.000186951	0.000139041	0.00014056	0.00014089	0.000131939	0.000127939	0.000125061	0.000113724	0.000117559	0.000111301	0.000205876	0.000210148	0.000212682	0.000106652	0.000106318	9.72087e-05
Q96SI9	Spermatid perinuclear RNA-binding protein	0.000143442	0.000135738	0.000144485	8.79675e-05	8.93479e-05	8.14633e-05	0.000174146	0.000173886	0.000172439	0.000190496	0.000195375	0.000181769	0.000108001	0.00011923	0.000112053	8.33316e-05	8.51391e-05	7.94534e-05	0.00019041	0.000187702	0.000187184	9.85888e-05	0.000101788	0.000104485	0.000110608	0.000109139	0.000108321	0.00011684	0.000111528	0.000112919	8.49661e-05	7.60881e-05	7.61705e-05	9.64071e-05	0.000102996	9.06677e-05	0.000112117	0.000114451	0.000105942	0.000173378	0.000174829	0.000175674	9.94058e-05	9.81961e-05	9.60771e-05
Q00341	Vigilin	0.00015843	0.000157938	0.000164178	0.000105763	0.00011241	0.000109811	0.000189895	0.000189517	0.000187114	0.00010571	0.000102489	0.000104478	0.000123799	0.000126048	0.000125101	0.00010064	0.000106484	0.000100049	0.000183275	0.000185785	0.000181618	0.000137084	0.000135743	0.000139733	0.000272887	0.000293185	0.000281762	0.0001352	0.000138944	0.00013188	9.93618e-05	0.000102775	0.000103747	0.000109176	0.000105758	0.00011104	0.000123349	0.000125015	0.000124626	0.000154463	0.000157385	0.000152921	0.000129972	0.000130996	0.000130537
Q99638	Cell cycle checkpoint control protein RAD9A	0.000159785	0.000155657	0.000163958	9.76268e-05	0.000102438	0.000110932	0.000182516	0.000167596	0.000170909	8.93583e-05	7.68887e-05	0.000114857	0.000174036	0.000192751	0.00018145	0.000106497	0.000109554	0.000118275	0.000144763	0.000144071	0.000145768	0.000137999	0.000137125	0.000140557	0.000148742	0.000139873	0.00014719	0.000155485	0.00015004	0.00012665	0.00012765	0.000135745	0.00013738	0.000139236	0.000144294	0.000125301	0.000173276	0.00017639	0.000171355	0.000173384	0.0001618	0.000212497	0.000125738	0.00016584	0.000134684
Q5T8P6	RNA-binding protein 26	0.000163787	0.000171988	0.000160492	0.000109159	0.000134199	0.000125101	9.18511e-05	8.13803e-05	9.65356e-05	0.000120675	0.000117492	0.000121892	0.000161903	0.000181041	0.000166502	0.000100088	8.85763e-05	9.08031e-05	0.000159087	0.000156586	0.000162439	8.93037e-05	9.29319e-05	9.1501e-05	0.00014771	0.000150406	0.000141288	0.000185113	0.000216836	0.000195352	0.000131429	0.000138403	0.00012804	0.000140271	0.000153275	0.000148465	0.00014672	0.000140223	0.000147352	0.000150858	0.000143032	0.000144944	0.000143237	0.000137785	0.000148826
P30050	60S ribosomal protein L12	0.000156219	0.00015376	0.000161112	0.000150198	0.000148868	0.000147596	0.000142871	0.000144135	0.000140136	0.00013221	0.000130245	0.000133308	0.000140305	0.000141428	0.000140401	0.000139907	0.000143591	0.000139002	0.000154553	0.000152511	0.000149912	0.000102938	0.000104404	0.00010062	0.000145207	0.000157105	0.000144741	0.000161834	0.000154555	0.000156148	0.000128141	0.000127684	0.000134607	0.000127745	0.000124623	0.000126826	0.000134402	0.00013031	0.000130557	0.000137269	0.000141606	0.000132414	0.000113571	0.000115788	0.000113129
Q9H0W9	Ester hydrolase C11orf54	0.000165973	0.000174587	0.000183985	0.000170791	0.000171728	0.0001702	0.000313737	0.000308778	0.000300699	0.000139937	0.000155464	0.000154298	0.000132553	0.000146374	0.000143101	5.86533e-05	5.60857e-05	4.92944e-05	0.000228042	0.000241359	0.000231992	0.000123944	0.000121742	0.000115039	0.00014479	0.000148544	0.000143388	0.000311519	0.000331884	0.000303887	0.000138497	0.000151156	0.000152254	0.000199733	0.000199891	0.000191687	0.000152408	0.000150697	0.000143033	0.000190034	0.000179004	0.000182813	0.000114797	0.000117288	0.000116228
Q92905	COP9 signalosome complex subunit 5	0.000183847	0.000175521	0.000177848	0.00012028	0.000135352	0.000124575	0.000140293	0.000137206	0.00014088	0.000124442	0.000126793	0.0001246	0.000180367	0.000185318	0.000176883	0.000140947	0.000141954	0.000133569	0.000127801	0.000132483	0.000123785	0.000114092	0.000114748	0.000119468	0.000140344	0.000142361	0.000140758	0.000178292	0.000172478	0.000165509	0.0001557	0.000156518	0.00016756	0.000103336	0.000100299	9.60466e-05	0.000142063	0.00014384	0.000140628	0.000151456	0.000141329	0.000142068	0.000124196	0.000152547	0.000115458
Q9NRP0	Oligosaccharyltransferase complex subunit OSTC	9.77919e-05	8.90796e-05	8.41755e-05	8.20975e-05	8.88921e-05	8.68082e-05	0.000126207	0.000126715	0.000125542	6.83143e-05	6.67174e-05	7.46735e-05	0.000182397	0.000190466	0.000184868	9.92664e-05	0.000102476	9.71956e-05	0.000129465	0.000126172	0.000126669	0.000122874	0.000124837	0.000126406	0.000153149	0.000157002	0.000157331	0.000159579	0.000164114	0.000144045	9.65593e-05	0.000102283	0.000102215	8.12466e-05	8.15254e-05	8.77022e-05	0.000138121	0.000137266	0.000138998	0.00013933	0.000143893	0.000142006	0.000154222	0.000145068	0.000140836
Q9H299	SH3 domain-binding glutamic acid-rich-like protein 3	0.000157196	0.000186497	0.000157412	0.000121888	0.000131725	0.00012742	0.000196402	0.000203564	0.000186729	0.000123403	0.000115156	0.000119195	0.000185961	0.000184217	0.000173494	0.000123516	0.000118979	0.00011201	0.000161861	0.00015627	0.00015811	8.13461e-05	9.09287e-05	7.75538e-05	8.92133e-05	9.37465e-05	8.67638e-05	0.000136752	0.000133783	0.000137008	4.19205e-05	4.47779e-05	4.7937e-05	0.000100912	9.24775e-05	9.94033e-05	9.05646e-05	7.72245e-05	7.74618e-05	9.81867e-05	9.42237e-05	9.17597e-05	0.000156542	0.000159569	0.000151179
P11182	Lipoamide acyltransferase component of branched-chain alpha-keto acid dehydrogenase complex, mitochondrial	0.000142552	0.000135284	0.000150231	0.000124032	0.000120928	0.000118841	0.0001023	9.01023e-05	9.61109e-05	0.000122645	0.000124394	0.000131309	0.000170467	0.000163592	0.000165561	0.000117318	0.000115576	0.000128914	0.000144763	0.000144071	0.000145768	0.000137999	0.000137125	0.000140557	0.000148742	0.000139873	0.00014719	0.000220037	0.000232533	0.000230625	0.000151111	0.000158125	0.000148328	0.000155026	0.000160556	0.00014982	9.63996e-05	9.0593e-05	9.22604e-05	0.00016289	0.000176401	0.000181794	0.000113819	0.000116767	0.000111286
Q9NQ88	Fructose-2,6-bisphosphatase TIGAR	0.000186247	0.00019891	0.000204537	0.000121261	0.000122088	0.000111301	0.000208548	0.000213266	0.000224811	0.000134897	0.000131929	0.00012973	0.000149719	0.00014584	0.000151128	0.000138755	0.000134902	0.000141211	0.000136061	0.000144071	0.000132568	0.000129273	0.000124065	0.00012322	0.000167552	0.000160074	0.000172928	0.000160019	0.00015325	0.000156247	0.000138463	0.000158871	0.000152731	0.000134157	0.000139378	0.00012227	0.000105341	0.000105606	0.000106025	0.000122336	0.000135657	0.000118899	0.000108547	0.000119808	9.75507e-05
Q9UH62	Armadillo repeat-containing X-linked protein 3	0.000181228	0.000185828	0.000190901	0.000143856	0.000136003	0.000132715	0.000262467	0.000271038	0.000262513	0.000117708	0.000125716	0.000135121	0.000164235	0.000143012	0.000174153	0.000130299	0.000138639	0.000129867	0.000221941	0.000241829	0.000234729	0.000154378	0.000157605	0.000169336	0.000250698	0.000275596	0.000254488	0.000237422	0.000272747	0.000276341	0.000151808	0.000153251	0.00014486	0.000118901	0.000133218	0.000118591	0.000194517	0.000202264	0.000207239	0.000134673	0.000127911	0.000129281	0.000167241	0.000165082	0.000180059
P62829	60S ribosomal protein L23	0.000161818	0.000157474	0.000165399	0.000138297	0.00014697	0.000141758	0.000144497	0.000144335	0.000136666	0.000137338	0.000136202	0.000135399	0.000142147	0.000147344	0.000142158	0.000153041	0.000159898	0.000153015	0.000179686	0.000180803	0.000177706	0.000125557	0.000120094	0.000117648	0.000172257	0.000180686	0.000175514	0.000151298	0.000149623	0.000146841	0.00012517	0.000135681	0.000135002	0.000124985	0.000121137	0.000121175	0.000132982	0.000140553	0.000136085	0.000143273	0.000149481	0.000141256	0.000122658	0.000127351	0.000123032
Q9UNS2	COP9 signalosome complex subunit 3	0.000197088	0.000197787	0.000202202	0.000140651	0.000146509	0.000143423	0.000151778	0.000148937	0.00014356	0.000134157	0.000129233	0.000121582	0.000183081	0.000181319	0.000173202	0.000137164	0.00012885	0.000127906	0.000143176	0.000147311	0.000141732	0.000120791	0.000126014	0.000115559	0.000146669	0.000160798	0.000155478	0.000156574	0.000166359	0.000148744	0.00015028	0.000156282	0.000146442	0.000107357	0.000102724	0.000103865	0.00014672	0.000150937	0.000138286	0.00013311	0.000136939	0.000131224	0.000136748	0.000134431	0.000139769
O43615	Mitochondrial import inner membrane translocase subunit TIM44	0.000144193	0.00015038	0.000157216	0.000136364	0.000138308	0.000135385	0.000204827	0.000198172	0.000196322	0.000151178	0.000153075	0.000152501	0.000197045	0.000198536	0.000198224	0.000120769	0.000126903	0.000120956	0.000198952	0.000198288	0.00019618	0.000162321	0.000163265	0.000156857	0.000115337	0.000112991	0.000106345	0.00018698	0.000189972	0.000186898	0.000147773	0.000156398	0.000159312	0.000128805	0.000124953	0.000126359	0.000163071	0.000165571	0.000158155	0.000171094	0.000177439	0.000177098	0.000126555	0.000125415	0.000118055
Q9UJY5	ADP-ribosylation factor-binding protein GGA1	0.000157601	0.00014242	0.000162479	0.000112713	0.000133081	0.000121311	0.000161994	0.000146367	0.000161699	9.22436e-05	8.74502e-05	8.64868e-05	0.000162837	0.000158341	0.000177899	9.14463e-05	8.8907e-05	9.49473e-05	0.000242948	0.000233095	0.000256361	0.00013371	0.000130607	0.000134904	0.000204758	0.000183088	0.000179749	0.000149025	0.000153138	0.000157629	0.000157177	0.000153489	0.000148079	0.000141277	0.000143465	0.000143557	0.000111733	0.000110291	0.000112498	0.000137513	0.000136155	0.000132958	0.000125883	0.000157657	0.000141385
Q9UK45	U6 snRNA-associated Sm-like protein LSm7	0.000205729	0.000216578	0.000220739	0.000129981	0.000132082	0.000130285	0.000123472	0.000113418	0.000114528	0.000142362	0.000133323	0.000135863	0.00019685	0.00019033	0.000194415	0.000139488	0.000140079	0.000127035	0.000162485	0.000159326	0.000168882	0.000160161	0.000168221	0.000156369	0.000129359	0.000129692	0.000116845	0.000168288	0.000174057	0.000171026	0.000130051	0.000142806	0.000138193	0.000122514	0.0001202	0.000120481	0.000137258	0.000134013	0.000139052	0.000158125	0.000153367	0.000154292	0.000167945	0.000166369	0.000155591
Q9NRV9	Heme-binding protein 1	0.000262382	0.000273394	0.000288255	0.00014059	0.000119617	0.000138406	0.000189152	0.000185536	0.000183425	7.54767e-05	6.98155e-05	6.65863e-05	0.000211809	0.000211297	0.000193865	9.32048e-05	9.61395e-05	9.39976e-05	0.000144763	0.000144071	0.000145768	0.000137999	0.000137125	0.000140557	0.000148742	0.000139873	0.00014719	0.000225257	0.000214393	0.000231594	0.000136422	0.00013696	0.000154534	0.000240534	0.000210048	0.000228587	0.000129686	0.000128244	0.000136055	0.00015251	0.000136765	0.000146532	9.25629e-05	8.10408e-05	8.85131e-05
Q15424	Scaffold attachment factor B1	0.000147664	0.000148209	0.000157765	0.000135431	0.000132576	0.000133486	0.000141509	0.000135955	0.000131689	0.000165134	0.000174416	0.000179367	0.000184115	0.000199185	0.000184765	0.000129188	0.000131425	0.000134286	0.000179494	0.000185118	0.000177133	0.000125402	0.000131316	0.00012785	0.00013484	0.000138448	0.000135008	0.000166597	0.000166756	0.000160925	0.000165862	0.000163346	0.000167058	0.000157332	0.000156583	0.000156606	0.000125102	0.000124875	0.000115715	0.000197731	0.000198689	0.000200126	0.000134363	0.000135958	0.000130366
Q15435	Protein phosphatase 1 regulatory subunit 7	0.000148279	0.000147919	0.000141068	0.000142418	0.000136912	0.000150736	0.000150442	0.000146817	0.000143673	0.000125962	0.000113034	0.000110926	0.000192156	0.000197527	0.000197669	0.000124909	0.000119352	0.00012214	0.000201861	0.000214601	0.000214877	0.000118058	0.000114901	0.000110538	0.000134908	0.000139238	0.000141259	0.000167321	0.000169905	0.000166468	0.000181236	0.000165645	0.000184755	8.87161e-05	8.92892e-05	8.4616e-05	7.49859e-05	7.71243e-05	7.78975e-05	0.000136492	0.000139091	0.000140343	0.000122162	0.00013187	0.000126423
Q86V21	Acetoacetyl-CoA synthetase	0.000139282	0.000148682	0.000152294	0.000143752	0.000126326	0.0001388	0.000198643	0.000199395	0.000187642	0.000130618	0.000127625	0.000130847	0.000136016	0.000134342	0.000134283	0.000110526	0.000111247	0.000106596	0.000222348	0.000232565	0.000234423	0.00016992	0.000163867	0.000169168	0.000154194	0.000169341	0.000144518	0.000203169	0.000205406	0.000197249	6.69368e-05	6.54849e-05	6.5921e-05	0.00014395	0.000143853	0.000139677	0.000122607	0.000138082	0.000129066	0.000114923	0.000119683	0.000111585	0.000114128	0.000106915	0.000112177
Q9UNZ5	Leydig cell tumor 10 kDa protein homolog	0.000211554	0.000195799	0.000239307	6.74301e-05	6.9194e-05	7.00807e-05	0.000133111	0.000119553	0.000119638	0.000163282	0.00016778	0.000168309	0.000149177	0.000160839	0.000152055	0.000102326	0.000100274	9.16609e-05	0.000231847	0.000248821	0.000259493	0.000113863	0.000111411	0.000113938	0.000119855	0.00011219	0.000114341	0.000205978	0.000216684	0.000184762	0.000131088	0.000126912	0.000120466	0.00013708	0.000142877	0.000140321	0.000186225	0.000180087	0.000184677	0.000148933	0.000147723	0.000147585	0.000154396	0.000154042	0.000144147
Q9HB40	Retinoid-inducible serine carboxypeptidase	0.000256706	0.000261844	0.000279486	0.000118011	0.00012416	0.000114575	0.000134923	0.000131376	0.00012029	0.000126223	0.00012053	0.000116262	0.000124147	0.000115656	0.000116712	0.000117473	0.000120942	0.000115532	0.000198755	0.000200842	0.00020825	0.000144511	0.000153052	0.000145677	9.06762e-05	9.48511e-05	9.42822e-05	0.00015086	0.000141541	0.000126635	0.000111788	0.00012275	0.000119909	7.5537e-05	5.98862e-05	6.16929e-05	9.63339e-05	0.000100695	9.55969e-05	0.00016748	0.000175129	0.000169321	0.000120051	0.000118989	0.000127211
Q5TBB1	Ribonuclease H2 subunit B	0.000204107	0.000198612	0.000213265	0.000130712	0.000135144	0.000129373	0.000111443	9.19424e-05	9.80872e-05	8.73593e-05	8.53463e-05	8.76038e-05	0.000250994	0.000253808	0.000250323	0.000158084	0.00016533	0.0001615	0.000181139	0.000184504	0.000176126	0.000104218	0.000110252	0.000101687	0.000126499	0.000142595	0.000142315	0.000161013	0.000155933	0.000153725	0.000114795	0.000118819	0.000125854	0.000124992	0.000123802	0.000126154	0.000112454	0.000111443	0.000102087	0.000146846	0.000150151	0.000147563	0.00015906	0.000172501	0.000164353
Q9Y5L4	Mitochondrial import inner membrane translocase subunit Tim13	0.000202466	0.000205055	0.000229303	0.000171503	0.000169718	0.000172721	0.000270638	0.000253005	0.000244978	8.82264e-05	8.83451e-05	8.44342e-05	8.39457e-05	8.41404e-05	7.37104e-05	8.69043e-05	8.81011e-05	8.70026e-05	0.000224431	0.000245139	0.000229927	0.000179674	0.000188108	0.00017985	0.000147229	0.000142081	0.00013356	0.00018474	0.000185797	0.00017247	6.97319e-05	6.68916e-05	6.74912e-05	0.000174329	0.000170071	0.000156357	0.000144784	0.000152868	0.000139034	0.000298066	0.000307036	0.000296795	0.000105643	0.000101318	9.85262e-05
Q9Y2D5	A-kinase anchor protein 2	0.00023715	0.000249358	0.000277483	9.90614e-05	9.3624e-05	9.82563e-05	0.000171865	0.000172164	0.000162176	0.000116739	0.000103549	0.000104215	0.000232815	0.000217909	0.00022005	0.000153339	0.00016641	0.000157354	0.000205971	0.00021292	0.000206684	0.000167715	0.000175957	0.00017345	0.000137626	0.000142899	0.000144729	0.000149025	0.000153138	0.000157629	0.000157177	0.000153489	0.000148079	0.000141277	0.000143465	0.000143557	0.000209909	0.000221088	0.000198895	0.000244404	0.00025942	0.000254109	5.67733e-05	6.50328e-05	5.67477e-05
P49792	E3 SUMO-protein ligase RanBP2	0.000150846	0.000150876	0.000157587	0.000137653	0.000137776	0.000140143	0.000142957	0.000141709	0.000137997	0.00015053	0.000154286	0.000151466	0.000133362	0.000139498	0.000138728	0.00013911	0.000141784	0.000139391	0.000136144	0.000135818	0.000135082	0.000130108	0.000131495	0.000130282	0.000148216	0.000153092	0.000150784	0.000151793	0.000151106	0.00015034	0.000140077	0.000139922	0.00014225	0.000139231	0.000132412	0.000132785	0.000105676	0.000107127	0.000100377	0.000199798	0.000202285	0.000204084	9.60854e-05	9.88421e-05	9.45071e-05
Q9BUP3	Oxidoreductase HTATIP2	0.000135817	0.000135543	0.000126303	0.000138567	0.000133958	0.000136252	0.000126409	0.000133081	0.000135711	0.000125508	0.00013652	0.000122693	9.37851e-05	0.000109865	0.000109363	0.00011802	0.000123166	0.000128202	0.000144763	0.000144071	0.000145768	0.000137999	0.000137125	0.000140557	0.000148742	0.000139873	0.00014719	0.000178788	0.000167369	0.000192609	6.25656e-05	6.51425e-05	7.37316e-05	8.11218e-05	7.97913e-05	7.68559e-05	0.00011725	0.000120243	0.000121297	0.00012224	0.000129158	0.000127401	0.000126762	0.000114722	0.000114206
Q99798	Aconitate hydratase, mitochondrial	0.000201843	0.00020506	0.000211674	0.000145068	0.000148994	0.000146639	0.000153666	0.000147376	0.000141761	0.000105849	0.000101997	0.000104411	0.000205279	0.000213873	0.000203787	0.0001368	0.000142902	0.00013866	0.00010487	9.71504e-05	0.000101025	9.20233e-05	9.30631e-05	8.99265e-05	0.000140424	0.00014821	0.000146914	0.000247702	0.000248825	0.000238425	0.000111619	0.000113252	0.000116129	0.000144359	0.000136767	0.000133762	9.02392e-05	8.91733e-05	8.56526e-05	8.2011e-05	8.48034e-05	8.6727e-05	8.96659e-05	9.18031e-05	8.70311e-05
P52298	Nuclear cap-binding protein subunit 2	0.000204079	0.000197096	0.000217332	0.000100907	9.00523e-05	9.80414e-05	0.000165141	0.000150743	0.000155367	0.000146802	0.000140684	0.000129472	0.000182504	0.000190647	0.000174795	0.000143451	0.000143764	0.00014449	0.000184727	0.000184779	0.000190499	0.000171697	0.000168683	0.000165616	0.000147295	0.000174407	0.000151643	0.000147684	0.000147061	0.000144118	0.000148861	0.000159012	0.000158656	0.000191808	0.000193488	0.0001807	0.000165105	0.000161076	0.000158057	0.000322016	0.000330695	0.000332573	0.000139885	0.000164186	0.000150495
O00567	Nucleolar protein 56	0.000201737	0.000211196	0.000222667	0.000155492	0.000154459	0.000151732	0.000218934	0.000212164	0.000209733	0.000125883	0.000125038	0.000128677	0.000211827	0.000213585	0.000207369	0.000136942	0.000142701	0.000139182	0.000157239	0.000156562	0.000154235	0.000103484	0.000106482	0.000104747	0.000138237	0.000139741	0.00013821	0.000162618	0.000158824	0.000155597	0.000177222	0.000174832	0.000179971	0.000162005	0.000154942	0.000156123	0.000126167	0.000128229	0.000122483	0.000156023	0.000163726	0.00016284	0.000116614	0.000119786	0.000117043
P55957	BH3-interacting domain death agonist	0.000205598	0.000220317	0.000247519	9.32267e-05	9.65631e-05	0.000101876	0.000220836	0.000214434	0.000218193	0.000128184	0.000120734	0.000139244	0.000115995	0.000128193	0.000119778	0.000213838	0.000227758	0.000206157	0.000136706	0.000123263	0.00012914	0.000107022	0.000101614	0.000101765	0.000146347	0.000162135	0.000152132	0.00021009	0.000220041	0.000212115	0.000123851	0.000130784	0.000138076	0.000117662	0.000112409	0.00010873	0.000108903	0.000102376	0.000105431	0.000147831	0.000151553	0.00015913	0.00014672	0.000164671	0.000160859
P40925	Malate dehydrogenase, cytoplasmic	0.000155697	0.000152572	0.000161868	0.000117946	0.000120738	0.000118782	0.000134233	0.000131416	0.000128985	0.000143216	0.000144665	0.000143071	0.000217121	0.000218107	0.000214455	0.000127435	0.000123692	0.000116655	0.000118232	0.000115907	0.000115683	0.00010496	0.000100122	9.90761e-05	0.000104337	0.000111262	0.000105485	0.00021219	0.000219755	0.00020681	0.000114681	0.000120993	0.000124862	9.75166e-05	9.04771e-05	9.27003e-05	0.000143133	0.000146909	0.000142468	0.00013555	0.000139223	0.000132776	0.000167997	0.000175836	0.000165353
Q15650	Activating signal cointegrator 1	0.00017908	0.000172938	0.000169504	0.000152315	0.000152495	0.000162103	0.000148852	0.000161689	0.000157916	0.000134897	0.000131929	0.00012973	0.000149719	0.00014584	0.000151128	0.000138755	0.000134902	0.000141211	0.000144763	0.000144071	0.000145768	0.000137999	0.000137125	0.000140557	0.000148742	0.000139873	0.00014719	0.000150486	0.000131118	0.000127237	0.000114544	0.000114114	0.000116141	0.000128119	0.000118382	0.000119396	9.45687e-05	0.000124274	0.000100912	0.000133699	0.000130152	0.000136701	0.000119138	0.00012603	0.000117086
P10768	S-formylglutathione hydrolase	0.000103955	9.91692e-05	0.000107598	0.000112754	0.000106968	0.000110668	0.000188787	0.000184685	0.000182924	0.00011647	0.00011673	0.000117016	0.000241935	0.000249138	0.000245872	0.000187534	0.000193773	0.000181871	0.000119258	0.000119914	0.000113356	0.000118883	0.000125462	0.000116134	0.000184526	0.000188311	0.000180634	0.000216022	0.000233119	0.000226461	0.000113244	0.000113707	0.000123998	0.000118247	0.000115479	0.000122007	9.86461e-05	0.000100096	9.26438e-05	0.000145562	0.000130859	0.000127828	0.00012038	0.000155374	0.000137901
P32969	60S ribosomal protein L9	0.000168552	0.000165583	0.000171587	0.000153374	0.000158954	0.000147412	0.000155062	0.000147514	0.00014791	0.000131466	0.000129027	0.000127464	0.000142079	0.000141335	0.000143275	0.000143716	0.000141102	0.00013859	0.000171983	0.000179223	0.000175082	0.000120957	0.000118044	0.000113946	0.000170953	0.000184465	0.000178022	0.000177926	0.000184827	0.000178526	0.000161416	0.000154429	0.000162576	0.000149791	0.000148301	0.00014092	0.000132601	0.000140979	0.000133574	0.000141288	0.000148563	0.000140492	0.000121645	0.000126773	0.000116974
P46092	C-C chemokine receptor type 10	0.00014604	0.000153032	0.000151021	5.93007e-05	7.63414e-05	6.35841e-05	0.000110642	0.000118485	0.000100397	5.7292e-05	6.16349e-05	6.3112e-05	0.000241343	0.00021144	0.000240404	9.40214e-05	0.000100526	0.000106044	0.00024614	0.000252873	0.000271423	5.05722e-05	7.03934e-05	6.29795e-05	0.00011917	0.000145062	0.00013365	0.000149025	0.000153138	0.000157629	0.000157177	0.000153489	0.000148079	0.000141277	0.000143465	0.000143557	0.00014672	0.000140223	0.000147352	0.000150858	0.000143032	0.000144944	0.000143237	0.000137785	0.000148826
P14174	Macrophage migration inhibitory factor	0.000208793	0.000211993	0.000218429	0.000139261	0.000154693	0.000143383	0.000195526	0.00020214	0.000196842	0.000117099	0.000121185	0.000120818	0.000136436	0.00014657	0.000152847	0.000145384	0.000158225	0.000146607	0.000165529	0.000176865	0.000169271	6.43776e-05	6.51891e-05	6.68207e-05	0.00011753	0.000130836	0.000116216	0.000181676	0.000189272	0.000185573	8.37885e-05	8.63259e-05	9.3266e-05	0.000174965	0.000194332	0.000187108	7.64285e-05	7.8909e-05	8.55353e-05	0.000115677	0.000110945	0.000106733	0.000100393	0.000109145	0.000107328
Q09161	Nuclear cap-binding protein subunit 1	0.000166336	0.000166762	0.000172374	0.000108636	0.000107291	0.000107038	0.000148486	0.000143341	0.000142279	0.000100338	9.80463e-05	9.64121e-05	0.000137118	0.000142803	0.000138554	0.000104085	0.000106467	0.000105148	0.000144774	0.000142837	0.000140379	0.000147405	0.000140925	0.000138072	0.000127088	0.000133341	0.000126773	0.000113073	0.000102903	0.000107039	0.00011053	0.000114812	0.000115712	0.000147529	0.000146162	0.000150542	0.000120587	0.000124464	0.000119791	0.000255669	0.000268982	0.000263934	0.00012318	0.000128927	0.00012249
P46776	60S ribosomal protein L27a	0.000137791	0.00012694	0.000136747	0.00012514	0.000143823	0.000135305	0.000123163	0.000117692	0.000119799	0.000112788	0.000110713	0.000106908	0.000119382	0.000118491	0.000122935	0.000120458	0.000122319	0.000117791	0.000145548	0.000149489	0.000135547	8.66699e-05	8.84436e-05	8.59911e-05	0.000131761	0.000130065	0.000134874	0.000145819	0.000144751	0.000142018	0.000125792	0.00011992	0.000123619	0.000106661	0.000102752	0.000103916	0.000116489	0.000119885	0.000116312	0.000129755	0.000129851	0.000118285	0.000111506	0.000104875	0.000105462
P05387	60S acidic ribosomal protein P2	0.000138758	0.000134749	0.000136836	0.000150314	0.00015496	0.000151076	0.000128747	0.000124917	0.000121982	0.00012015	0.000118075	0.000116418	0.000157374	0.00015773	0.000146715	0.000125789	0.000125045	0.000120506	0.000140066	0.000148116	0.000143461	9.05431e-05	9.0973e-05	9.21545e-05	0.000145086	0.000148962	0.000142109	0.00015536	0.000155327	0.000152549	0.000116804	0.000115978	0.000122623	0.000114873	0.000110635	0.000110229	0.000116409	0.000118679	0.000118215	0.000115008	0.00012339	0.000120053	0.000105242	0.000107312	0.000103751
Q8NC51	Plasminogen activator inhibitor 1 RNA-binding protein	0.000180613	0.000183609	0.000192493	0.000166834	0.000167607	0.000166262	0.000137026	0.000129399	0.000131587	0.000130056	0.000129349	0.000130453	0.000140739	0.000143685	0.000131242	0.000137868	0.000142192	0.00013773	0.000160738	0.000160758	0.000161522	8.76359e-05	8.94189e-05	8.62163e-05	0.000188295	0.000199298	0.000186013	0.000148475	0.000145581	0.000145527	0.000107263	0.000110951	0.000111539	0.000143719	0.000141732	0.000140134	0.000130734	0.00013391	0.000124128	0.000155367	0.000163616	0.000158971	0.000111774	0.000115484	0.000107509
P27707	Deoxycytidine kinase	0.00016111	0.00015099	0.000156134	6.68643e-05	7.01621e-05	6.50862e-05	8.07987e-05	7.69958e-05	8.28616e-05	7.9404e-05	7.80986e-05	7.88577e-05	0.000169498	0.000193397	0.000184235	8.73601e-05	8.5047e-05	8.48916e-05	0.000121316	0.000119214	0.000129857	0.000100827	9.89809e-05	0.000108635	0.000139576	0.000161298	0.000155223	0.000108712	0.00010263	0.000103979	0.000126247	0.000127369	0.000132483	0.000151693	0.00015277	0.000162576	9.70662e-05	9.52172e-05	9.74841e-05	0.000263507	0.000239843	0.000250962	0.000152307	0.000165763	0.000160849
Q9HC07	Transmembrane protein 165	0.000232055	0.000231385	0.00026307	0.00015927	0.000147631	0.000146934	0.000290404	0.000282108	0.000266002	0.000153555	0.000167562	0.000152281	0.000313431	0.000290045	0.000293923	0.000191664	0.000196302	0.000165889	0.00018526	0.000195261	0.000211856	0.000186809	0.000197089	0.00018869	0.000247504	0.000275699	0.000271188	0.00018511	0.000192561	0.000173298	0.000113509	0.000117627	0.000115746	0.000132155	9.95845e-05	0.000110138	0.000265226	0.000296826	0.000273504	0.000179869	0.00020436	0.000205441	0.000150379	0.000159571	0.000157306
Q04446	1,4-alpha-glucan-branching enzyme	0.000127791	0.000141208	0.000135115	0.000174437	0.000194314	0.000187901	0.000174728	0.000180958	0.000176906	0.000162533	0.000155451	0.000153722	0.000147729	0.000166998	0.000153806	0.000118933	0.000111447	0.000105556	0.0002486	0.000256366	0.000268173	0.000158505	0.000160641	0.000170507	0.000131435	0.000136801	0.000127381	0.000181067	0.000194248	0.000179388	7.93884e-05	8.37748e-05	8.64738e-05	7.4593e-05	7.80297e-05	7.37877e-05	0.000134736	0.000132865	0.000133565	0.000191335	0.00018934	0.000174076	0.000118419	0.000113297	0.000123113
Q5SW79	Centrosomal protein of 170 kDa	0.000135817	0.000135543	0.000126303	0.000138567	0.000133958	0.000136252	0.000126409	0.000133081	0.000135711	9.15544e-05	0.000107639	8.57062e-05	0.000135126	0.000126886	0.00013476	0.000127735	0.000121022	0.000125662	0.00017948	0.000188587	0.000194044	0.000127681	0.000126015	0.000128049	0.000140217	0.000131103	0.000139039	0.000144635	0.000148305	0.000143463	0.000124532	0.000122072	0.000140112	0.000146331	0.000146139	0.000146966	0.000117207	0.000119322	9.93721e-05	0.000175746	0.000175529	0.000173681	9.94991e-05	0.000118243	0.000106181
Q9P0P8	Mitochondrial transcription rescue factor 1	0.000224219	0.000228488	0.000245099	0.000105093	0.000118487	0.000108341	0.000245112	0.000222372	0.000221732	4.5781e-05	4.43182e-05	4.1787e-05	0.000202211	0.000215864	0.000195501	8.62726e-05	8.03821e-05	9.35307e-05	0.000163111	0.000174728	0.00017803	0.000169129	0.000169811	0.000169376	0.000119628	0.000119868	0.0001056	0.000149025	0.000153138	0.000157629	0.000157177	0.000153489	0.000148079	0.000141277	0.000143465	0.000143557	0.00014672	0.000140223	0.000147352	0.000150858	0.000143032	0.000144944	0.000143237	0.000137785	0.000148826
P63241	Eukaryotic translation initiation factor 5A-1	0.000246925	0.000250099	0.000270915	0.000176099	0.000173925	0.000170491	0.000197436	0.000193324	0.000185962	9.70244e-05	9.29003e-05	9.22043e-05	0.000161446	0.00016639	0.000154587	9.61342e-05	0.000100925	9.17946e-05	0.000205583	0.00020632	0.000214623	8.98312e-05	8.75293e-05	8.55998e-05	0.000207643	0.00021952	0.000203306	0.000162435	0.000162215	0.000156831	0.000157275	0.000163896	0.000169083	0.000154529	0.000153948	0.0001493	0.000121073	0.000127146	0.000124689	0.000125814	0.00012622	0.000122592	0.000151665	0.000160104	0.000148745
Q9NVA2	Septin-11	0.000142557	0.000134305	0.000147362	2.28286e-05	2.35582e-05	2.35289e-05	0.000149091	0.000146394	0.00014153	7.1177e-05	5.68299e-05	6.8309e-05	0.000134968	0.000137698	0.000150549	0.000187209	0.000200544	0.000185885	0.000144212	0.0001414	0.000140847	0.00012435	0.000128844	0.000117766	0.000145983	0.000162487	0.000136761	0.000165755	0.000172946	0.000163159	0.000101844	0.000112425	0.000117181	0.000159896	0.000163466	0.000159367	9.81149e-05	9.39553e-05	9.93801e-05	0.000256584	0.000264417	0.000249778	0.000193399	0.000217679	0.000187718
O75792	Ribonuclease H2 subunit A	0.000172223	0.00016714	0.000175681	0.000129138	0.00013316	0.000133608	9.97208e-05	9.85107e-05	0.000100844	0.000108875	0.000113317	0.000118961	0.000227309	0.000245143	0.00022778	0.000151006	0.000152445	0.000146835	0.000186911	0.000179838	0.00018266	9.64881e-05	9.69799e-05	0.000102422	0.000151533	0.000151273	0.000143401	0.000141881	0.000141515	0.000138319	9.94129e-05	0.000118132	0.000127573	0.000142218	0.000120732	0.000126544	7.53494e-05	7.87046e-05	6.71236e-05	0.000117888	0.00012015	0.000119241	0.000133217	0.000144435	0.000134783
P53621	Coatomer subunit alpha	0.000130956	0.000129276	0.000137809	0.000145412	0.000153253	0.00014769	0.000206333	0.000205794	0.000202513	0.000128355	0.00012719	0.00012273	0.000155402	0.000157611	0.000160923	0.000114717	0.000119776	0.000114476	0.000171529	0.000172754	0.000171821	0.000141042	0.000141189	0.00013848	0.000179206	0.000186382	0.000183154	0.000185421	0.000181974	0.000178384	0.00010873	0.000113385	0.000114297	0.000109431	0.000106525	0.000107978	0.000158647	0.000163175	0.000160548	0.000121055	0.000126499	0.000122328	0.000148843	0.000153965	0.000147537
P07737	Profilin-1	0.000149128	0.000146188	0.000149191	0.000110959	0.000117498	0.000112399	0.000163405	0.000165348	0.000157876	8.21712e-05	7.85892e-05	7.74542e-05	0.000178974	0.000179842	0.000184127	6.75342e-05	6.73579e-05	6.72712e-05	0.000141295	0.000142172	0.000137307	6.35096e-05	6.03471e-05	6.00145e-05	8.44787e-05	8.67584e-05	7.8772e-05	9.26363e-05	8.74165e-05	8.66869e-05	0.000101972	0.000102904	0.000100538	9.95549e-05	9.53834e-05	9.98375e-05	6.30045e-05	5.9249e-05	6.02881e-05	8.30612e-05	8.55782e-05	7.83635e-05	9.38704e-05	9.65168e-05	9.19439e-05
Q14746	Conserved oligomeric Golgi complex subunit 2	0.000189748	0.000164182	0.00018842	0.000155478	0.000147134	0.000146923	0.000140915	0.000104477	0.000107778	0.000134897	0.000131929	0.00012973	0.000149719	0.00014584	0.000151128	0.000138755	0.000134902	0.000141211	0.000188701	0.000199352	0.000192712	0.000123273	0.000128801	0.000119451	0.00017811	0.00019189	0.000176768	0.000147417	0.000136888	0.000130129	0.000103089	9.45966e-05	0.000100318	9.55401e-05	8.73004e-05	8.39139e-05	0.00014672	0.000140223	0.000147352	0.000150858	0.000143032	0.000144944	0.000143237	0.000137785	0.000148826
O75352	Mannose-P-dolichol utilization defect 1 protein	0.000213107	0.000198871	0.000209043	8.57433e-05	8.85193e-05	8.61388e-05	0.000169732	0.000172952	0.000168609	7.97067e-05	7.90128e-05	7.75742e-05	0.000105877	0.00010331	9.83181e-05	3.81057e-05	3.45019e-05	3.45656e-05	0.000220628	0.00022822	0.000228656	0.000116598	0.00012197	0.000116337	0.00018153	0.000183921	0.000184271	0.000117682	9.55807e-05	0.000101863	8.56541e-05	8.47904e-05	8.44932e-05	0.000129814	0.000136061	0.000122869	0.00013029	0.00013204	0.000127411	9.16567e-05	9.13688e-05	8.66006e-05	6.51119e-05	7.3543e-05	5.75116e-05
P61803	Dolichyl-diphosphooligosaccharide--protein glycosyltransferase subunit DAD1	0.000174482	0.00016778	0.000176142	0.000140897	0.000154956	0.000158674	0.000214174	0.000200221	0.000203526	8.92285e-05	8.05416e-05	8.39771e-05	0.000150666	0.000144158	0.000147248	8.9974e-05	9.5907e-05	9.91836e-05	0.000124989	0.000124918	0.000128785	0.000138251	0.000142784	0.000133473	0.000163681	0.000176604	0.000164177	0.000135231	0.000141048	0.000146043	9.61319e-05	9.22051e-05	0.000104408	0.000110766	0.0001048	0.000112553	0.00015804	0.000151753	0.000153426	0.000142184	0.000149713	0.000142922	0.000142965	0.000141862	0.0001364
P28072	Proteasome subunit beta type-6	0.000147969	0.0001466	0.000151786	0.00015291	0.000147823	0.000150833	0.000118536	0.000112652	0.00011714	0.00013886	0.000158315	0.00013105	0.000184907	0.000183742	0.000180841	0.000162273	0.000160968	0.000164985	0.000203734	0.000198921	0.000206259	0.000101047	0.000106672	0.000102385	0.000190646	0.000185847	0.000179691	0.000176313	0.000174325	0.000174948	8.89018e-05	0.000107115	9.74642e-05	0.000161686	0.000157768	0.000170575	0.000130218	0.000136157	0.000126505	0.000144561	0.000149944	0.000139722	0.000120329	0.000119623	0.00012097
Q96AE4	Far upstream element-binding protein 1	0.000147	0.000146616	0.000152252	9.87586e-05	0.000101607	0.000100502	0.00014314	0.000141963	0.000137243	0.000112257	0.000111149	0.000111389	0.000209057	0.000215213	0.000203593	0.000158654	0.000167877	0.000160862	0.000195026	0.000200875	0.000198013	0.000132007	0.000138142	0.000131267	0.000177834	0.000186632	0.000180893	0.000136613	0.000138609	0.000132647	0.000159943	0.00016067	0.000166401	0.000163591	0.000158158	0.000166184	0.000137958	0.000146624	0.000138486	0.000186922	0.000194668	0.000188251	0.000128608	0.000127406	0.000121695
P35613	Basigin	0.000158968	0.000162659	0.000177176	0.000160106	0.000158107	0.000151716	0.000127012	0.000125445	0.000124021	0.000125663	0.000128617	0.000123923	0.000123477	0.000129743	0.000121758	0.000149781	0.000152955	0.000149004	0.000176497	0.000173639	0.000182553	0.000122835	0.000133793	0.000137426	0.000185948	0.000191158	0.000193571	0.000142003	0.000131683	0.000130366	7.0567e-05	7.03064e-05	7.33771e-05	0.000152181	0.000150466	0.000145043	0.00013565	0.000133726	0.000126383	0.000247678	0.000270203	0.000261735	0.000110197	0.000107919	0.000103843
P46977	Dolichyl-diphosphooligosaccharide--protein glycosyltransferase subunit STT3A	0.000136939	0.000131857	0.000131012	0.000111322	0.000114639	0.0001172	0.000164015	0.00016845	0.000161879	6.08484e-05	5.32782e-05	5.25049e-05	0.000137102	0.000139513	0.000135813	6.09792e-05	6.41984e-05	6.08462e-05	0.000140688	0.000144909	0.000142324	0.000129991	0.000133367	0.000127627	0.000160253	0.000169933	0.000162496	0.000127837	0.000122483	0.00012102	6.16416e-05	6.00605e-05	6.51653e-05	9.19917e-05	8.58143e-05	8.70931e-05	0.000166494	0.000180733	0.000168409	0.000153135	0.000155694	0.00015577	0.000159146	0.000163712	0.000159035
P05455	Lupus La protein	0.00018092	0.000180243	0.000204127	0.000219384	0.000215611	0.000209491	0.000220968	0.000216987	0.00021269	0.000125777	0.000122928	0.00012798	0.00015882	0.000165343	0.000153983	0.000137443	0.000140294	0.000133429	0.000167815	0.00016623	0.00016805	0.000118095	0.000118101	0.000114534	0.000172692	0.000183205	0.000176081	0.000160638	0.000156157	0.000155085	0.000148779	0.000151659	0.000153497	0.00015103	0.000146867	0.00014322	0.000113329	0.000109515	0.000108256	0.000219102	0.000232089	0.000219679	0.000108858	0.000113146	0.000104139
Q96GM8	Target of EGR1 protein 1	0.000156742	0.000153053	0.000159602	0.000142346	0.000135496	0.000140228	0.000154896	0.000144733	0.000144802	0.000182106	0.000172646	0.000170415	0.000161031	0.000156859	0.000178273	9.71187e-05	9.61527e-05	9.10873e-05	0.000148772	0.000138703	0.00014797	0.000110691	0.000119104	0.000114654	0.000144323	0.000156988	0.000147857	0.000127587	0.000125907	0.000109128	0.000106303	0.000111935	0.000100741	0.000105005	0.00011781	0.000115018	0.000170506	0.000167742	0.00015037	0.000271467	0.000273127	0.000259588	0.000140426	0.000127086	0.000132699
P53999	Activated RNA polymerase II transcriptional coactivator p15	0.000176922	0.000180825	0.000203774	0.000111677	0.000110175	0.000109675	0.000417908	0.000421431	0.000425192	0.000122	0.000119941	0.000114097	0.000386811	0.000419432	0.000384796	0.000138098	0.000134378	0.000127608	0.000124673	0.00012591	0.00012639	0.000109187	9.77211e-05	9.80084e-05	0.000138442	0.000135933	0.000135513	0.000227534	0.000227549	0.000222543	0.000114594	0.000108037	0.00011407	8.01355e-05	7.7419e-05	7.52634e-05	0.000157919	0.00016232	0.000154473	8.08968e-05	9.69209e-05	8.8329e-05	8.34689e-05	8.68487e-05	8.1693e-05
Q03252	Lamin-B2	0.000149342	0.000149343	0.000155548	0.000119543	0.000127148	0.000124373	0.000145086	0.000141362	0.000135261	0.000108278	0.000104394	0.000106544	0.000162394	0.000164796	0.000158691	0.000138272	0.00013962	0.000136837	0.000153521	0.00015542	0.000156997	0.0001686	0.000168233	0.000166217	0.000120944	0.000119379	0.000117191	0.000162981	0.000164647	0.000160388	0.000120462	0.00012196	0.000122515	0.000121106	0.000117805	0.000117197	0.000150502	0.000158119	0.000149982	0.000165558	0.00017472	0.000173937	0.000155302	0.000165639	0.000154673
P62899	60S ribosomal protein L31	0.000139692	0.000130792	0.000135604	0.000122157	0.000131399	0.000121914	0.00011573	0.000109581	0.000108804	0.000106772	0.000102022	9.81813e-05	0.000105544	0.000110436	0.000100398	0.000104952	0.000110526	0.000107016	0.000131007	0.000132675	0.000135389	8.25849e-05	8.11776e-05	8.21549e-05	0.000136722	0.000140923	0.000139712	0.000153416	0.000150826	0.000149571	0.000121986	0.000122505	0.000125887	0.000118322	0.000117633	0.000114913	0.000101606	0.000108178	9.73873e-05	0.000117729	0.000117103	0.000108955	9.25121e-05	8.9336e-05	8.68798e-05
P36507	Dual specificity mitogen-activated protein kinase kinase 2	0.000155781	0.000160888	0.000174607	0.000108555	0.000112742	0.000118572	0.00018577	0.00017333	0.00017371	0.000195518	0.000204515	0.000197892	0.000141293	0.000144554	0.000149541	0.00010175	0.000105553	0.000105508	0.000127776	0.000127674	0.00012729	0.000110919	0.000105642	0.000102108	0.000104551	0.0001127	0.000106868	0.000277635	0.000286061	0.000277573	0.000116926	0.000119271	0.000123754	0.000111646	0.000102601	0.000102625	5.3807e-05	5.51982e-05	4.45783e-05	7.49886e-05	7.79624e-05	7.87229e-05	6.34907e-05	6.42905e-05	5.94531e-05
Q92747	Actin-related protein 2/3 complex subunit 1A	0.000240123	0.00021209	0.000219441	6.03116e-05	8.26393e-05	8.77303e-05	0.00012118	0.000117044	0.000118869	9.16322e-05	9.55761e-05	9.83049e-05	0.000263424	0.000261211	0.000251994	8.49298e-05	7.84581e-05	8.74692e-05	0.000114086	0.000108747	0.000100583	5.41361e-05	5.51541e-05	6.21141e-05	0.000149957	0.000166819	0.000163086	0.000100934	0.000103395	0.00010693	0.000149824	0.000155937	0.000163431	0.000111084	0.000108075	0.000108984	9.88769e-05	9.95348e-05	9.32442e-05	0.000111717	0.000108828	0.000112818	0.000148246	0.000139217	0.000141792
Q9Y4G6	Talin-2	0.000161733	0.000146659	0.000158553	0.000137128	0.00015615	0.000142286	0.000125027	0.000121148	0.000123172	0.000118939	0.000114017	0.000119289	0.00012154	0.000118747	0.000124343	0.000129561	0.000128486	0.000122382	0.000162323	0.000161548	0.000156694	9.82594e-05	9.60144e-05	8.8853e-05	0.000141847	0.00014677	0.000140222	0.000154261	0.00015603	0.000152506	0.000127633	0.000127335	0.000136373	0.000125208	0.000118389	0.000119158	0.000130251	0.000126458	0.000120058	0.000139397	0.000143337	0.000124715	0.000111814	0.000109675	0.000105887
P20700	Lamin-B1	0.000163498	0.000160661	0.000168821	0.000139139	0.000136767	0.000136939	0.000183867	0.000182045	0.00017565	8.9416e-05	8.30177e-05	8.21951e-05	0.000157342	0.000166126	0.000152337	0.000175441	0.000182631	0.000177672	0.000139972	0.000138902	0.000142068	0.000168554	0.000164388	0.000159602	0.000174614	0.000181955	0.000176192	0.000215803	0.000218369	0.000208606	0.000135236	0.000134184	0.000138326	0.000101668	9.42783e-05	9.23283e-05	8.73329e-05	8.568e-05	8.20273e-05	0.00011328	0.000117056	0.000114658	8.76431e-05	9.32341e-05	8.59227e-05
P23588	Eukaryotic translation initiation factor 4B	0.000166764	0.00016889	0.000178746	0.000140943	0.00014049	0.000137688	0.000126896	0.00012276	0.000117982	0.000131024	0.00013408	0.00013708	0.000175823	0.000183506	0.000177313	0.000127212	0.000126032	0.000120658	0.000159384	0.000158306	0.000158664	0.000108828	0.000108492	0.000105393	0.000137528	0.000136523	0.000131818	0.000166174	0.000161136	0.000160208	0.000145202	0.000151761	0.000145615	0.000173386	0.000173632	0.000171725	0.000139782	0.000142677	0.000139082	0.00016382	0.000163647	0.000161905	0.000139974	0.000140362	0.000134968
P29144	Tripeptidyl-peptidase 2	0.000212384	0.000211156	0.000213524	9.90069e-05	0.000105474	0.000101325	0.000109951	0.00010663	0.000105697	0.000127791	0.000125563	0.000118628	0.000154397	0.000156063	0.000150543	6.70468e-05	6.26671e-05	6.53633e-05	0.000120844	0.000121621	0.00011917	9.42987e-05	9.47044e-05	9.52391e-05	0.000171764	0.000183129	0.000175308	0.000136659	0.000129277	0.000129962	7.75648e-05	7.98478e-05	8.42732e-05	0.000201782	0.000206484	0.000208827	0.000153423	0.000161902	0.000153706	0.00018603	0.000198804	0.000187235	0.000130866	0.000136928	0.0001276
Q7LGA3	Heparan sulfate 2-O-sulfotransferase 1	0.000135817	0.000135543	0.000126303	0.000138567	0.000133958	0.000136252	0.000126409	0.000133081	0.000135711	0.000226909	0.00027302	0.00026867	0.000160578	0.000180725	0.000176316	0.000105994	0.000110753	0.000113753	0.000114414	0.000108686	0.000116639	0.000100496	9.99156e-05	0.000104369	0.000199923	0.000211668	0.000214559	0.000178341	0.000205544	0.000171196	5.39491e-05	5.81876e-05	6.02331e-05	0.000126368	0.000108628	0.000131055	0.000113375	0.000113852	0.000109509	0.000195172	0.000199106	0.000186204	0.000104986	0.000103338	0.000105277
Q13825	Methylglutaconyl-CoA hydratase, mitochondrial	0.000237178	0.000353615	0.000305745	0.000141204	0.00012801	0.000159872	0.000214067	0.00023268	0.000218056	0.000134897	0.000131929	0.00012973	0.000149719	0.00014584	0.000151128	0.000138755	0.000134902	0.000141211	7.48876e-05	7.45298e-05	6.79857e-05	0.000177066	0.000167845	0.000172046	0.000141471	0.000127339	0.000139395	0.000183816	0.000179094	0.000170126	0.000101233	9.81023e-05	0.000104765	0.000153173	0.000151701	0.000134766	0.00015992	0.000165939	0.000172846	0.000257345	0.000298931	0.000276347	0.000104082	0.000133017	0.000118443
P20020	Plasma membrane calcium-transporting ATPase 1	0.000138709	0.000134079	0.000136007	0.000146819	0.000141149	0.00014735	0.000155466	0.000155541	0.00015916	0.000112711	0.000106408	0.000107822	0.000154672	0.000163255	0.000164317	9.63505e-05	0.000103621	9.57865e-05	0.000129611	0.00012054	0.000125312	0.000162332	0.000153945	0.00014721	0.000207197	0.000223005	0.000219999	0.00020247	0.000212616	0.000210407	0.000137998	0.000137044	0.000128468	0.000134129	0.000125318	0.000127749	0.000138116	0.000108583	0.000123038	0.000113518	0.000120141	0.000133706	0.000131277	0.000136826	0.000111841
Q8N111	Cell cycle exit and neuronal differentiation protein 1	0.000321916	0.000334243	0.000318983	2.06376e-05	2.05212e-05	2.20322e-05	0.000415267	0.000419346	0.000392408	0.000131976	0.000127577	0.000113414	1.71328e-05	2.0598e-05	1.74498e-05	7.71021e-05	7.52393e-05	6.85672e-05	4.62087e-05	3.44909e-05	4.10769e-05	8.50017e-05	8.17277e-05	7.85155e-05	9.53282e-05	9.69695e-05	0.000113787	0.000354057	0.000380743	0.000367884	7.19671e-05	6.28682e-05	7.33154e-05	0.000123757	0.00010263	0.000117555	8.63232e-05	7.41952e-05	8.18947e-05	9.41185e-05	8.04818e-05	9.07152e-05	0.0001981	0.000222115	0.000215232
P27635	60S ribosomal protein L10	0.000176557	0.000164074	0.000175333	0.000171173	0.000172624	0.00016466	0.000154808	0.000157614	0.000155427	0.000155678	0.000158494	0.000163415	0.00017404	0.000171879	0.00017193	0.000166314	0.000171844	0.000172672	0.000225242	0.000232684	0.000225877	0.000146808	0.000152136	0.000142063	0.000214683	0.000227454	0.000213449	0.000212759	0.000216324	0.000215833	0.000177505	0.000181602	0.000186196	0.000179346	0.000179854	0.000171762	0.000163491	0.000175271	0.000160916	0.000181288	0.00018606	0.000173778	0.000152121	0.000151138	0.000148325
Q9Y3F4	Serine-threonine kinase receptor-associated protein	0.00018134	0.000182472	0.00019492	0.000131264	0.000135765	0.000137417	0.00012147	0.000119249	0.000114833	0.000122548	0.000119295	0.000119929	0.000168646	0.000166331	0.000171698	0.000109156	0.000112808	0.000106759	0.000183554	0.000187666	0.000183881	0.000110702	0.000111799	0.000108029	0.000192516	0.000201212	0.000199414	0.000148583	0.000145178	0.000143111	0.000174616	0.000175325	0.000188546	0.000167397	0.000168878	0.000165671	0.000119322	0.000123668	0.000119505	0.000167932	0.0001718	0.000164967	0.000112611	0.000118624	0.000112602
Q9H1I8	Activating signal cointegrator 1 complex subunit 2	0.000187175	0.000193214	0.000193995	0.000135409	0.000135915	0.000152497	0.000225852	0.000216694	0.000206938	9.80339e-05	0.000104089	0.000100739	0.000145104	0.00016166	0.000136615	0.000125019	0.000134342	0.000120284	0.000110284	0.000113164	0.000123608	9.04451e-05	8.77876e-05	9.02223e-05	0.000183917	0.000176023	0.000170312	0.000130294	0.000138866	0.000124673	0.000121906	0.000127798	0.000122567	0.00013712	0.000140211	0.000130355	0.000129978	0.000113899	0.000114627	0.000140307	0.000124078	0.000140676	0.000115117	0.000122231	0.000110113
P05386	60S acidic ribosomal protein P1	0.000163314	0.000160196	0.000180954	0.000170271	0.000168619	0.000171703	0.000150267	0.000144751	0.000136691	0.000182613	0.000164214	0.000177639	0.000219	0.000225168	0.000217698	0.000158666	0.000157711	0.000146551	0.000186333	0.000173904	0.000173534	0.000113008	0.000118822	0.000108409	0.000182869	0.000194975	0.000170872	0.000184961	0.000181405	0.000180553	0.000139203	0.000149388	0.000162068	0.000156731	0.000148458	0.000157119	0.000160392	0.00015934	0.000146604	0.000158242	0.000156567	0.000159029	0.00014869	0.000149475	0.000134526
P61619	Protein transport protein Sec61 subunit alpha isoform 1	0.000154149	0.000151827	0.000166121	0.000183259	0.000185219	0.000174547	0.000175216	0.000176332	0.000162488	0.000102571	0.000107091	0.000105001	0.00012779	0.00013249	0.000132678	0.000114003	0.00011816	0.000115025	0.000187349	0.000198587	0.000196029	0.000134929	0.000138276	0.000136728	0.00019947	0.000207738	0.000195217	0.000167174	0.000164352	0.000161956	8.87602e-05	8.62912e-05	8.78031e-05	9.98588e-05	9.57098e-05	9.86395e-05	0.000139787	0.000146157	0.000145168	0.000126085	0.00013065	0.000132599	0.000120839	0.00011871	0.000118712
P62917	60S ribosomal protein L8	0.000148542	0.000151945	0.000153442	0.000142204	0.000141245	0.000137802	0.000135879	0.000131998	0.000131631	0.000130049	0.000129957	0.000131081	0.00013459	0.000127891	0.000139605	0.000141215	0.000146432	0.000137517	0.000159115	0.000157804	0.000157256	0.000113203	0.000110924	0.00010239	0.00014191	0.00013945	0.000150681	0.000139466	0.000141143	0.000140245	0.000134118	0.000134064	0.000137645	0.000122227	0.000113609	0.000118218	0.000134259	0.00013596	0.00012755	0.000140087	0.000144623	0.000136997	0.000122204	0.000122492	0.000122897
O43772	Mitochondrial carnitine/acylcarnitine carrier protein	0.000178443	0.000178667	0.000175869	0.000165988	0.000172213	0.00016439	0.000307997	0.00030474	0.000305562	7.27378e-05	7.04031e-05	7.50689e-05	0.000226906	0.000232465	0.000209195	9.56155e-05	0.000104667	9.32448e-05	0.000144763	0.000144071	0.000145768	0.000137999	0.000137125	0.000140557	0.000148742	0.000139873	0.00014719	0.00017348	0.000165703	0.000173796	0.000153953	0.000122398	0.000140106	0.000109037	0.000102265	0.000121103	0.00014672	0.000140223	0.000147352	0.000150858	0.000143032	0.000144944	0.000143237	0.000137785	0.000148826
Q15283	Ras GTPase-activating protein 2	0.000152234	0.000155177	0.000155853	0.000111544	0.000114594	0.000116429	0.000215919	0.000214712	0.000215574	0.000156355	0.00017705	0.000167814	0.00017635	0.000193505	0.000166645	0.000139357	0.00015207	0.000141517	0.000135779	0.000139562	0.00014215	0.00018581	0.000191294	0.000182731	0.000205333	0.000201318	0.000226146	0.000151837	0.000165604	0.000142843	6.87173e-05	7.94339e-05	7.21637e-05	9.38295e-05	8.96367e-05	9.19385e-05	0.000120462	0.000126893	0.00012634	0.000114569	0.000114755	0.000122031	0.000127093	0.000126125	0.000126799
O75394	39S ribosomal protein L33, mitochondrial	0.000250397	0.000261257	0.000280958	0.000142411	0.000134127	0.00014364	0.000199018	0.000183343	0.000174816	0.000154881	0.00016189	0.00015622	0.000139285	0.000152663	0.000136545	8.61472e-05	8.29004e-05	8.62265e-05	0.000144763	0.000144071	0.000145768	0.000137999	0.000137125	0.000140557	0.000148742	0.000139873	0.00014719	0.000172081	0.000185715	0.000169696	9.30903e-05	0.000103151	0.000105481	0.000103482	9.19055e-05	9.21959e-05	0.000174027	0.000205401	0.000193195	0.000143734	0.000137602	0.000140918	0.000173344	0.000180141	0.000172941
Q9Y2X3	Nucleolar protein 58	0.00019872	0.000196914	0.000217642	0.000162079	0.000157621	0.000158333	0.000215927	0.000204347	0.000201421	0.000116816	0.000114964	0.000116996	0.000202366	0.000204639	0.000200304	0.000128531	0.000132966	0.000127151	0.000154	0.000155981	0.000151565	9.80219e-05	0.00010376	9.85462e-05	0.000130577	0.000131506	0.000129721	0.000158728	0.000156478	0.000156609	0.000192174	0.000189531	0.00019601	0.00015282	0.000150248	0.000145153	0.000131363	0.000132241	0.000125692	0.000174162	0.000182689	0.000178915	0.000109903	0.000110882	0.000107285
Q92688	Acidic leucine-rich nuclear phosphoprotein 32 family member B	0.000165287	0.000166784	0.000181407	0.000117832	0.000123554	0.000116596	0.000213785	0.000206894	0.000205621	0.000168163	0.000179342	0.000177268	0.000221938	0.000246961	0.000227881	0.000149539	0.000153776	0.000152507	0.000239386	0.000238305	0.000228774	0.000151058	0.000146918	0.000147538	0.000142906	0.000151528	0.000136829	0.000227684	0.000228712	0.000219594	0.000177747	0.000174242	0.000186981	0.000220946	0.000217119	0.000216706	0.000177659	0.000188852	0.000182474	0.000187463	0.000192065	0.000185281	0.000207689	0.000225242	0.000211878
O60220	Mitochondrial import inner membrane translocase subunit Tim8 A	0.000141626	0.000153882	0.000152232	0.000155915	0.000157082	0.000162633	0.000157372	0.000142705	0.000144998	0.00013297	0.000132262	0.000128422	0.000156639	0.000146085	0.000123315	9.28144e-05	9.53384e-05	9.82541e-05	0.00018144	0.000189422	0.00020928	0.000199184	0.000212399	0.000202607	0.000132754	0.000121886	0.000127696	0.000225013	0.000243353	0.000212773	0.000121903	0.000135506	0.000118512	0.000171118	0.000153645	0.000166299	0.000153161	0.000154751	0.000146317	0.000233505	0.000264464	0.000272072	0.000111421	0.000138752	9.99576e-05
Q9UM00	Calcium load-activated calcium channel	0.000164464	0.000166576	0.000156424	0.000136832	0.00014483	0.000146832	0.00018005	0.000181353	0.000182354	9.7775e-05	9.56634e-05	8.97509e-05	0.000186915	0.000192994	0.000180815	0.000126302	0.000128648	0.000122578	0.000102164	9.66479e-05	9.4218e-05	0.000140155	0.000135768	0.000139166	8.39771e-05	7.96987e-05	8.75471e-05	0.000121079	0.000117671	0.000105916	7.94054e-05	6.99478e-05	7.65949e-05	8.37091e-05	9.16268e-05	9.07306e-05	0.000105563	0.000107178	9.42079e-05	0.00016012	0.000175687	0.00016919	8.0097e-05	8.50009e-05	9.02257e-05
P51991	Heterogeneous nuclear ribonucleoprotein A3	0.000146005	0.000138007	0.000148466	0.000177942	0.000175303	0.000184119	0.000146727	0.000142299	0.000139892	0.000179968	0.000185682	0.000179454	0.000213217	0.000219228	0.000207857	0.000130984	0.000134268	0.000133181	0.000192621	0.000196496	0.000199564	0.000173866	0.000173674	0.000174573	0.000184226	0.000179307	0.000186363	0.000143214	0.00014368	0.000142707	0.000104425	0.000106882	0.000111429	0.000141145	0.000142145	0.000146132	0.000103869	0.000103196	0.000101782	0.000191474	0.000194141	0.000190073	0.000126813	0.000129748	0.000119619
Q13427	Peptidyl-prolyl cis-trans isomerase G	0.000151171	0.000146936	0.000145096	0.000175251	0.000170586	0.000188909	0.000183079	0.000178984	0.00016823	0.000152854	0.000155986	0.000156749	0.000188228	0.000200005	0.000193917	0.00015278	0.000168225	0.000156101	0.000144797	0.00013404	0.000143498	0.00016539	0.000163145	0.000165901	0.000127889	0.000126635	0.000131383	0.000219238	0.000245904	0.000260694	8.76564e-05	0.000104786	0.000132417	0.000195615	0.000197264	0.000160122	0.000110456	0.000108003	0.000114106	0.000190824	0.000194439	0.000191232	0.000106481	0.000108415	0.000107935
Q99961	Endophilin-A2	0.000162046	0.000156068	0.000163253	0.000176878	0.000189282	0.000176059	0.000127859	0.000127228	0.000117184	0.000102327	0.000109268	0.000101992	0.000230918	0.000217578	0.000200778	0.000109587	0.000110677	0.00010559	0.000176531	0.000179418	0.00017279	7.14132e-05	7.07118e-05	6.5904e-05	0.000214429	0.000229224	0.000222021	0.000158967	0.000155447	0.000155668	9.40218e-05	8.85182e-05	9.52218e-05	0.000125781	0.00013292	0.000128352	9.82384e-05	0.000105662	0.000101761	9.82133e-05	9.94954e-05	9.88395e-05	0.000150757	0.000154379	0.000143196
Q9BU76	Multiple myeloma tumor-associated protein 2	0.000151658	0.000151611	0.000152385	0.00014837	0.000137287	0.000141462	0.000120125	0.000115269	9.75668e-05	6.98272e-05	7.49971e-05	7.05173e-05	0.000138847	0.000159607	0.000147992	9.98922e-05	9.92175e-05	9.38962e-05	0.000191264	0.000190491	0.0001777	0.000100178	0.000124059	0.000102173	0.000145381	0.000125996	0.000146756	0.000149025	0.000153138	0.000157629	0.000157177	0.000153489	0.000148079	0.000141277	0.000143465	0.000143557	0.000119406	0.000130776	0.000136902	0.000220669	0.000256138	0.000200969	0.000163555	0.000159527	0.000160436
Q5HYI8	Rab-like protein 3	0.000142172	0.000145008	0.000143228	9.93694e-05	9.81532e-05	9.64048e-05	0.000132279	0.000129118	0.000132729	0.000123503	0.000115643	0.000113715	0.000123808	0.000111728	0.000102835	8.72035e-05	8.69334e-05	8.80794e-05	8.84166e-05	8.76782e-05	8.45253e-05	0.000129826	0.00012884	0.000128925	0.000102058	9.83994e-05	0.000100582	0.000155268	0.000151475	0.000140753	7.46256e-05	7.0136e-05	7.12251e-05	0.000100286	8.36972e-05	9.22152e-05	0.00014843	0.000147819	0.000130102	0.000173789	0.000176769	0.000166555	0.000160589	0.000155519	0.000146312
P36405	ADP-ribosylation factor-like protein 3	0.000216713	0.000222618	0.00022132	0.000101141	0.000101661	9.7372e-05	0.000113614	9.8626e-05	9.88497e-05	8.96893e-05	9.04945e-05	8.5615e-05	0.000141357	0.000146385	0.00014061	8.16865e-05	8.09494e-05	7.63203e-05	0.000133144	0.000132508	0.000135364	0.000226369	0.000206577	0.000211603	0.000235711	0.000241339	0.000234759	0.00016867	0.000162974	0.000143402	0.000103927	9.81379e-05	0.000103755	0.000112156	0.000102449	9.97428e-05	0.00010327	9.46764e-05	9.30363e-05	0.00010571	0.000116484	0.000115472	0.000112842	0.000122483	0.000116857
Q9NPQ8	Synembryn-A	0.000173344	0.000176259	0.000196752	0.000103006	9.95791e-05	0.000102892	0.000190328	0.000181956	0.000166904	0.000173383	0.000174261	0.000171628	0.000257819	0.000263306	0.000254633	0.000156789	0.000147426	0.000141617	0.000229074	0.00023184	0.000230729	0.000202653	0.00020437	0.000214257	0.000146948	0.000148869	0.000143508	0.000162897	0.000163726	0.000169419	0.000166903	0.000171163	0.000175528	0.00013322	0.000127795	0.000131044	0.000162432	0.000160502	0.000173238	0.000171112	0.000172971	0.000173595	0.000183136	0.000172598	0.000166159
Q86UX7	Fermitin family homolog 3	3.59419e-05	2.72573e-05	3.58579e-05	2.60067e-05	2.70202e-05	2.76657e-05	0.000313062	0.000316213	0.000312699	4.12028e-05	3.19362e-05	3.67163e-05	0.000154626	0.000152514	0.000158712	0.000135653	0.000146493	0.000141248	0.000500466	0.000527956	0.000508604	0.000141993	0.000145088	0.000142708	6.42655e-05	4.4729e-05	4.32423e-05	0.000194086	0.000193906	0.000184972	2.84315e-05	3.2996e-05	3.14725e-05	0.000169189	0.000171407	0.000170644	4.35482e-05	3.52287e-05	3.81464e-05	0.000220936	0.00023109	0.000221784	3.417e-05	3.14552e-05	3.37961e-05
Q16777	Histone H2A type 2-C	0.000134076	0.000124687	0.000129569	9.56308e-05	0.000102193	9.87587e-05	8.73197e-05	8.43749e-05	8.73551e-05	0.000109829	0.000108208	0.000110867	0.000167672	0.000178038	0.000161401	0.000116336	0.000119521	0.000111873	0.000168051	0.000174991	0.000162076	0.000131891	0.000131827	0.000130436	0.000155089	0.00015137	0.000156935	0.00017254	0.000185205	0.000172398	0.000161946	0.000151983	0.000157131	0.000145564	0.000147711	0.000142725	0.00013559	0.000136046	0.000126836	0.000160265	0.000166864	0.00016776	0.000127236	0.000126688	0.00013282
P43487	Ran-specific GTPase-activating protein	0.000176054	0.000184226	0.000188533	7.96395e-05	8.38747e-05	7.84003e-05	0.000124806	0.000120105	0.000119285	0.000159593	0.000163381	0.000163069	0.000198602	0.000202822	0.00019177	0.000168082	0.000172002	0.000163738	0.000163344	0.000164558	0.000171238	7.92507e-05	8.32392e-05	8.26351e-05	0.000127428	0.00014224	0.000118819	0.000189719	0.000190353	0.000176468	0.000160609	0.000166319	0.000173739	9.57661e-05	9.85964e-05	9.9098e-05	8.52889e-05	8.64171e-05	8.66557e-05	9.79599e-05	9.93368e-05	9.71927e-05	0.000117973	0.000128437	0.000114214
P82094	TATA element modulatory factor	0.00018017	0.000189597	0.000186937	0.000164112	0.000167523	0.0001626	0.000216103	0.000214692	0.000207294	0.000159736	0.000170857	0.000171822	0.000125555	0.000134435	0.000132101	0.000120516	0.000126822	0.000110666	0.000211825	0.000249638	0.000237645	0.000152137	0.000194845	0.000169357	0.000283239	0.000298126	0.000318637	0.000158604	0.000173582	0.000163475	0.000139303	0.000151213	0.000160709	0.000131673	0.000123071	0.000132733	0.000119865	0.000126139	0.000121368	0.000163317	0.000158037	0.000187004	0.000123414	0.000116563	0.000108297
O00442	RNA 3'-terminal phosphate cyclase	0.000114495	0.000117468	0.000122709	0.00017918	0.000172697	0.000165678	0.00016488	0.000158463	0.000161035	0.000150365	0.000162186	0.000151977	0.000287735	0.000285302	0.000297572	0.000157485	0.000167792	0.000146316	0.000169148	0.000168212	0.000164737	0.000108111	9.75272e-05	9.98429e-05	0.000162396	0.000170915	0.000180379	0.00018095	0.000183311	0.000174883	0.000188268	0.000176531	0.000196474	0.000130563	0.000128995	0.000137384	0.000102941	8.94633e-05	9.3433e-05	0.000231765	0.000226649	0.000226322	0.000120798	0.000125991	0.000118149
Q9NR45	Sialic acid synthase	0.000143378	0.000150618	0.000161331	0.000124642	0.000119633	0.000122559	0.000304989	0.000308117	0.000297382	0.000169491	0.000169493	0.000164863	0.000144062	0.000146962	0.000137639	0.000102779	0.000104503	0.000101499	0.000278939	0.000283225	0.000287018	0.000151594	0.000157448	0.000153509	0.000191547	0.000201295	0.000189055	0.000188448	0.000200441	0.000195228	0.00012371	0.000134783	0.000133839	0.000135403	0.000129286	0.000128178	0.00021357	0.000219617	0.000221751	0.000181697	0.000189579	0.000183155	0.000184841	0.00018366	0.000170362
Q8WXC6	COP9 signalosome complex subunit 9	0.000233436	0.00020049	0.000205243	0.000142897	0.000110236	0.000157541	0.000175129	0.000194076	0.000199326	0.000197191	0.000188909	0.000192225	0.00022234	0.000246136	0.000245018	0.000194534	0.000194062	0.00021768	0.000140167	0.000283569	0.000224437	0.000131427	0.000195893	0.00014725	0.000247903	0.000235342	0.000226625	0.000190571	0.000178197	0.000215904	0.000150509	0.000146048	0.000177695	9.93223e-05	9.99908e-05	0.000152258	0.00020127	0.000185167	0.000234252	0.000177935	0.000188875	0.000172818	0.000172619	0.000141317	0.000267123
P11171	Protein 4.1	0.000177025	0.000169779	0.00018743	0.00012592	0.00012226	0.000123883	0.000179355	0.000164266	0.000154257	0.000166806	0.000154594	0.000160268	0.000130116	0.000122422	0.000125947	0.00013053	0.000129661	0.000124468	0.000159611	0.000158063	0.000154412	0.000138353	0.000134004	0.000132898	8.70997e-05	0.000101991	9.3739e-05	0.000142057	0.000144546	0.00013638	6.93212e-05	7.00869e-05	7.48089e-05	0.000175771	0.000175847	0.000174506	0.000114452	0.000120462	0.000108686	0.000194516	0.000198109	0.000216467	0.000133741	0.000134448	0.000124012
P43034	Platelet-activating factor acetylhydrolase IB subunit beta	0.000165053	0.000168418	0.000170755	0.000115881	0.000124616	0.000126165	0.000181948	0.000182843	0.000175657	0.000123899	0.000121799	0.000118941	0.00015458	0.000156666	0.000155731	0.000165175	0.000162335	0.000154938	0.000176953	0.000175084	0.000182649	0.000115769	0.000118457	0.000110828	0.000181259	0.000184991	0.000187131	0.000146744	0.000148152	0.000147059	0.000156795	0.000161097	0.000166787	9.24344e-05	9.89547e-05	9.61234e-05	0.000116588	0.000126932	0.000121513	0.000118049	0.000131734	0.000112047	0.000156663	0.000163252	0.000141381
Q9H9Q2	COP9 signalosome complex subunit 7b	0.00023393	0.000222334	0.000221255	0.000101082	0.000104777	0.00010243	0.000141778	0.000144272	0.000144374	0.000140016	0.000139265	0.000146447	0.000194119	0.000210458	0.000223557	0.000155778	0.000170979	0.000167508	0.000161245	0.000160474	0.000147705	9.59706e-05	9.65337e-05	0.000104818	0.00012588	0.000129522	0.000140486	0.000220816	0.000228599	0.000224874	0.000210689	0.000242029	0.000229416	0.000124044	0.000112814	0.000132773	0.00014593	0.0001399	0.000127501	0.000154458	0.000154263	0.000146729	0.000150405	0.000137891	0.000123048
Q6UN15	Pre-mRNA 3'-end-processing factor FIP1	0.000112391	0.00010433	0.000106267	0.00013327	0.000136619	0.000138097	0.000116744	0.00011257	0.000107156	8.97346e-05	8.86253e-05	8.31095e-05	0.000141379	0.000155717	0.000140068	0.000109579	0.00011722	0.000115683	0.000151765	0.000154727	0.000149704	0.000129461	0.000141714	0.000145181	0.000129668	0.000143099	0.000131502	0.000144938	0.000143743	0.000139535	0.000145223	0.000134829	0.000141632	9.9018e-05	9.94561e-05	9.93983e-05	0.000104137	0.000102177	9.42821e-05	0.000191989	0.000212409	0.000208811	0.000107018	0.000108398	0.000101835
P23786	Carnitine O-palmitoyltransferase 2, mitochondrial	0.000175508	0.000161406	0.000181086	0.00015301	0.000162408	0.000160913	0.000165901	0.000144043	0.000145826	0.000130938	0.00012185	0.000136176	0.000169703	0.00018613	0.000189652	0.000203373	3.26812e-05	1.70619e-05	0.00017261	0.000173252	0.000181866	0.000207951	0.000204241	0.000190851	0.000154745	0.000162355	0.000146868	0.000188655	0.000187561	0.000182701	0.000116089	0.000111902	0.000125567	0.000207769	0.000200189	0.000197148	0.000116961	0.000129737	0.000116592	0.00021376	0.000211238	0.000215259	0.000125718	0.000126344	0.000123283
Q8WZ82	Esterase OVCA2	0.000217204	0.000215472	0.000237181	0.000154434	0.000134213	0.000125331	0.000260296	0.000265654	0.000260027	0.000279795	0.000287477	0.000284327	0.000392843	0.000395325	0.000385608	0.000207505	0.00022687	0.000201474	0.00040955	0.00041125	0.000373177	0.000244942	0.000251975	0.00022998	0.000377517	0.000384356	0.000402218	0.000146246	0.000144832	0.000154957	0.000112155	0.000131897	0.000143813	0.000182224	0.00016462	0.000182488	0.000152048	0.000207202	0.000170402	0.00019089	0.000167003	0.000185431	0.000121632	0.000153949	0.000115153
P17612	cAMP-dependent protein kinase catalytic subunit alpha	0.000133354	0.000132843	0.00013829	0.00011772	0.00012259	0.00011251	0.000162336	0.00016668	0.00015859	0.000187076	0.000191113	0.000189973	0.000170862	0.000167397	0.000170022	0.000127317	0.000121325	0.000121836	0.000112032	0.000117944	0.00011531	9.01844e-05	8.64059e-05	8.50618e-05	0.000142874	0.000153898	0.000151872	0.000180749	0.000173599	0.000172715	0.000121051	0.000126392	0.000130728	0.000111276	0.000109559	0.000108592	0.000161054	0.000160428	0.000173156	0.000178063	0.000175461	0.000167342	0.000153446	0.000162082	0.000149832
P08397	Porphobilinogen deaminase	0.000119243	0.000120044	0.000137209	0.00012413	0.000123752	0.000120223	0.000344141	0.000360679	0.00035216	8.71745e-05	8.65725e-05	8.64444e-05	0.000202685	0.000202846	0.000193919	8.33393e-05	8.00548e-05	7.54185e-05	0.000213127	0.000223044	0.000223587	0.000127234	0.0001281	0.00012445	0.000133136	0.000126698	0.000129178	0.000187084	0.000191147	0.000184267	0.000102747	0.000109251	0.000111569	0.000185041	0.000175865	0.000175197	0.000131361	0.000142462	0.000131241	0.000132199	0.000131527	0.000126372	0.000149027	0.000154994	0.000144795
P49591	Serine--tRNA ligase, cytoplasmic	9.29049e-05	8.79076e-05	9.97315e-05	0.000113603	0.000112949	0.00011169	0.000216131	0.000221636	0.000213176	0.00012996	0.000132195	0.000134373	0.000414821	0.000417688	0.00041097	0.000176549	0.000185395	0.000175844	0.000235232	0.000245235	0.000245004	5.4789e-05	5.73759e-05	5.51613e-05	0.000123776	0.00012531	0.000111234	0.000188691	0.000193787	0.000182614	0.000135508	0.00014176	0.000141894	9.94763e-05	9.37465e-05	9.32024e-05	8.86293e-05	8.25303e-05	8.41776e-05	0.000116879	0.000117517	0.000114718	8.32315e-05	8.28022e-05	8.08478e-05
Q9Y5U2	Protein TSSC4	0.000139667	0.000131364	0.000131705	6.11183e-05	6.82111e-05	6.49752e-05	0.000143695	0.00013136	0.000141515	9.12094e-05	8.47906e-05	8.39558e-05	0.000149719	0.000169415	0.000146158	0.000117408	0.000121367	0.000122949	0.000177794	0.000188134	0.000165834	0.000115676	0.000110611	0.000124973	0.000118547	0.000110355	0.000113526	0.00010988	0.000107393	0.000121327	0.000131253	0.000148614	0.000132521	0.000126174	0.00013251	0.000126369	0.000140607	0.000143729	0.00011297	0.000179772	0.000161507	0.000121391	0.000130704	0.000129173	0.000119681
Q9Y388	RNA-binding motif protein, X-linked 2	0.000143842	0.000136544	0.000143281	0.000141228	0.000138311	0.000135044	0.000219582	0.000229402	0.000224715	0.000134897	0.000131929	0.00012973	0.000149719	0.00014584	0.000151128	0.000138755	0.000134902	0.000141211	0.000144763	0.000144071	0.000145768	0.000137999	0.000137125	0.000140557	0.000148742	0.000139873	0.00014719	0.000125528	0.00012304	0.000119158	9.40346e-05	7.62475e-05	7.80375e-05	0.00014616	0.000140831	0.000144953	0.000146026	0.000146637	0.000150838	0.000270069	0.000248613	0.000240964	0.000150467	0.000160604	0.000169483
P16401	Histone H1.5	7.70997e-05	6.83207e-05	7.70244e-05	1.06089e-05	1.3258e-05	1.22507e-05	5.03104e-05	4.88594e-05	4.52772e-05	3.97219e-05	2.64413e-05	3.50943e-05	0.000360464	0.000359336	0.000341246	0.000198229	0.0002116	0.000201104	0.000126964	0.000119179	0.000124763	9.08449e-05	8.99993e-05	9.0375e-05	0.000118831	0.00012789	0.000125953	0.000241329	0.000238654	0.000223578	8.28679e-05	8.65116e-05	9.07909e-05	2.47525e-05	1.57043e-05	1.62219e-05	0.000145179	0.000136955	0.000136642	0.000175351	0.000179533	0.000178749	0.000167727	0.000179173	0.000168803
Q9H400	Lck-interacting transmembrane adapter 1	0.000227874	0.000238331	0.000259555	0.000103177	0.000102903	0.000129827	0.00028709	0.000296229	0.000273022	9.96309e-05	9.62873e-05	9.12176e-05	0.000333273	0.00033108	0.000298375	0.000184651	0.000191233	0.000191544	0.000144763	0.000144071	0.000145768	0.000137999	0.000137125	0.000140557	0.000148742	0.000139873	0.00014719	0.000119271	0.000132232	0.000118625	7.21512e-05	0.000112629	7.85882e-05	0.000200826	0.000236497	0.000215826	0.000133858	0.000155232	0.000137889	0.000170695	0.000177295	0.000174199	8.08903e-05	8.07606e-05	6.85721e-05
O94925	Glutaminase kidney isoform, mitochondrial	0.000163949	0.000161106	0.000172072	9.70247e-05	9.82064e-05	9.63831e-05	0.000272469	0.000274192	0.000270427	0.00013287	0.000125765	0.000130836	0.000122827	0.000124368	0.000115328	0.000137529	0.000145889	0.000140043	0.000109223	0.000103956	0.000107572	0.000144625	0.000144156	0.000135266	0.000185743	0.000193146	0.000192666	0.000175373	0.000171154	0.000162561	9.82537e-05	9.92015e-05	0.00010297	0.00013648	0.000134787	0.000133184	9.72536e-05	9.67023e-05	9.63389e-05	0.000114888	0.000121489	0.000117746	6.66518e-05	6.34783e-05	6.26556e-05
Q96C36	Pyrroline-5-carboxylate reductase 2	0.000213052	0.000214813	0.000223732	0.000102389	0.000104502	0.000101672	0.000157514	0.000159602	0.000151845	0.000143269	0.000140616	0.000142203	0.00011776	0.000123531	0.000114178	0.000110198	0.000108185	0.000107351	0.000189428	0.00019526	0.000191482	0.00016433	0.000161832	0.000161792	0.000148936	0.000146529	0.000141534	0.000167911	0.000164154	0.000162499	0.000114301	0.000111888	0.000116705	0.000127521	0.000122715	0.000119017	0.000216216	0.000224447	0.000209831	0.000188941	0.00020078	0.000192084	0.000161087	0.000172056	0.000152922
P22087	rRNA 2'-O-methyltransferase fibrillarin	0.000178828	0.00017396	0.000181093	0.0001271	0.000133255	0.000129225	0.000174501	0.000164301	0.00016072	0.000103998	9.57842e-05	9.57602e-05	0.000159787	0.000160963	0.000160701	0.000110555	0.000115325	0.000111011	0.00012683	0.000131045	0.000128557	8.96172e-05	9.27802e-05	8.9035e-05	0.000113954	0.000114238	0.000112511	0.00014122	0.000142408	0.000139583	0.000158367	0.000156098	0.00016128	0.000142456	0.000140517	0.000140585	0.000110829	0.000111711	0.000109042	0.000128971	0.000137733	0.00013542	0.000101041	0.000108625	9.86841e-05
Q13098	COP9 signalosome complex subunit 1	0.0001447	0.000137001	0.000145224	0.000101479	0.000111211	0.000104182	0.000118737	0.000110192	0.000113511	0.000119652	0.000120184	0.000120377	0.000124097	0.000127055	0.000123111	0.000118768	0.000120571	0.000114076	0.000143609	0.00014889	0.000150643	0.000113259	0.000113875	0.000113801	0.000145358	0.000149855	0.000145272	0.000156202	0.00015765	0.000146287	0.000143418	0.000148228	0.000137299	9.83739e-05	9.01026e-05	8.13355e-05	0.000145203	0.000145993	0.000150586	0.000130071	0.000137931	0.000135065	0.000133172	0.000134703	0.000133186
O15067	Phosphoribosylformylglycinamidine synthase	0.000188423	0.000190967	0.000192094	0.00013904	0.000140306	0.000144904	0.000151718	0.000151056	0.000138417	0.000123772	0.000125388	0.000124698	0.00021178	0.000215866	0.000217752	0.000110006	0.00011312	0.000105368	0.000168521	0.000175556	0.000173224	9.45807e-05	0.000101357	9.96208e-05	0.000216314	0.000232795	0.000219564	0.000156977	0.000142136	0.000145686	0.000170829	0.000171501	0.000173324	0.000187946	0.000186017	0.000187165	0.000106721	0.000110193	0.000109389	0.000125375	0.000133409	0.000126336	0.000108817	0.000115805	0.000113718
Q8IWJ2	GRIP and coiled-coil domain-containing protein 2	0.000172267	0.000182311	0.000202973	0.000169778	0.000158031	0.000165308	0.000152761	0.00013914	0.000147526	0.000142756	0.000140087	0.000136209	0.00013975	0.000134568	0.000133158	0.000133641	0.000129529	0.000120894	0.000217339	0.000226412	0.000217967	0.000146942	0.000154484	0.000153206	0.000152987	0.000167961	0.000157173	0.000153294	0.000137426	0.000128435	0.000141156	0.00014265	0.000140779	0.000122359	0.000123967	0.000134471	0.000138771	0.000142701	0.000133294	0.000188528	0.000185149	0.000183698	0.000149311	0.000154663	0.000137432
Q9BT78	COP9 signalosome complex subunit 4	0.000156931	0.000153283	0.000162353	0.000129722	0.000129867	0.000139099	0.000133085	0.000123516	0.00013057	0.000126947	0.000127295	0.000123903	0.000169312	0.000169063	0.000169553	0.000136272	0.000147454	0.000141687	0.00012627	0.000124109	0.000121513	0.000100545	0.000102328	0.000103457	0.000127725	0.000142637	0.00013466	0.000149881	0.000148105	0.000146212	0.000135386	0.00014678	0.000145268	9.76185e-05	0.00010087	9.72928e-05	0.000125545	0.000130632	0.000129084	0.000127667	0.000128821	0.000131659	0.000128027	0.000126287	0.000122384
Q9UHB9	Signal recognition particle subunit SRP68	0.000128239	0.000126296	0.000135033	0.000120114	0.000121809	0.00011971	0.000174835	0.000175701	0.000167311	0.00012846	0.000123115	0.000119202	0.00013702	0.000135787	0.000133139	0.000138148	0.000143334	0.00014082	0.000139291	0.000142913	0.000142457	0.000100505	0.000104822	0.000103555	0.000173534	0.000184851	0.000177079	0.000151547	0.000152768	0.000149468	0.000115809	0.000107433	0.000113938	9.51004e-05	9.43621e-05	9.30924e-05	0.000146527	0.000154159	0.00015149	0.000122109	0.000121496	0.000120312	0.000139267	0.000143477	0.000129802
P00390	Glutathione reductase, mitochondrial	0.000143558	0.000138562	0.000139104	0.000112233	0.000117693	0.000119982	0.000129732	0.000128995	0.000122911	0.000128528	0.000128675	0.000135643	0.000209939	0.000216199	0.000212631	0.000119487	0.000124698	0.000123285	0.000214588	0.000219424	0.000210896	0.000125661	0.000129405	0.000124239	9.12146e-05	9.06511e-05	8.60593e-05	0.000157268	0.000156974	0.000154182	0.000132753	0.000141954	0.000134992	0.000149703	0.000148628	0.000150877	9.76493e-05	9.4932e-05	9.18559e-05	0.000138803	0.00013794	0.000137813	0.000134308	0.000139048	0.000132249
P07311	Acylphosphatase-1	0.00015121	0.000146657	0.000149038	0.000161015	0.000152176	0.000147788	0.000176804	0.000173803	0.000179501	5.72092e-05	5.80171e-05	5.81441e-05	0.000337499	0.000302926	0.000295701	0.000107326	9.75197e-05	7.92821e-05	0.000115033	0.000104371	0.000113684	0.000109777	9.89817e-05	9.93885e-05	0.000144746	0.000165569	0.000140047	0.000169134	0.000183894	0.000165544	9.04261e-05	0.000120576	0.00011803	0.000178666	0.000164024	0.000185603	8.88378e-05	8.80736e-05	9.81819e-05	0.000146392	0.000149421	0.000153057	0.000206838	0.000218913	0.000202653
P52888	Thimet oligopeptidase	0.000176658	0.00017445	0.00017781	0.000127855	0.000132402	0.000129819	0.000147574	0.000147875	0.000147042	0.000172945	0.000175711	0.000178884	0.000120798	0.000123735	0.000119809	0.000114425	0.000116318	0.000114193	0.000152975	0.000155332	0.000148073	8.01736e-05	7.67271e-05	8.14417e-05	8.94441e-05	9.3267e-05	8.98524e-05	0.00016029	0.000160533	0.000153989	8.62551e-05	8.63083e-05	9.20727e-05	9.43567e-05	9.32372e-05	9.47394e-05	9.62936e-05	9.50769e-05	9.61282e-05	0.000105504	0.000105379	0.000102497	0.000134721	0.000139412	0.000137878
Q9BS26	Endoplasmic reticulum resident protein 44	0.000151464	0.000151922	0.000154828	8.22026e-05	8.6084e-05	8.26437e-05	0.000154122	0.000147558	0.000147533	0.000117422	0.000112641	0.000114239	0.0001022	0.000108629	0.000100483	0.0001019	0.000104905	0.000100928	0.000134977	0.000138644	0.000136031	0.000193995	0.000202866	0.000194649	0.000185543	0.000193316	0.000185665	0.000179511	0.000180394	0.000169555	9.83358e-05	9.70908e-05	0.000103294	8.871e-05	8.19856e-05	7.93329e-05	0.000213993	0.000223258	0.000219458	0.000313343	0.000321856	0.000326017	0.00012306	0.000121923	0.000118148
P35269	General transcription factor IIF subunit 1	0.000155376	0.000156721	0.000165977	0.000177093	0.000179444	0.00016632	0.000149622	0.000144485	0.000137548	0.000114678	0.000128531	0.000114843	0.000173211	0.000184093	0.000161392	0.000143954	0.000151646	0.000134596	0.000191087	0.000203722	0.000183412	0.000121051	0.000135104	0.000126353	0.00017515	0.000167848	0.000174871	0.000132856	0.000131261	0.00016276	0.000115964	9.49248e-05	0.000112733	0.00013438	0.000100659	0.000132654	0.00014672	0.000140223	0.000147352	0.000150858	0.000143032	0.000144944	0.000143237	0.000137785	0.000148826
Q9Y3U8	60S ribosomal protein L36	0.000221156	0.000216813	0.000244048	0.000214082	0.000220439	0.00021582	0.000204123	0.000197681	0.000196517	0.000176702	0.000177292	0.000170636	0.000198456	0.000201023	0.000198372	0.000193341	0.00020207	0.000194726	0.000226978	0.00024659	0.000236454	0.000154954	0.000152497	0.000141496	0.000198764	0.000203008	0.000205432	0.000198042	0.000208755	0.000196226	0.000180657	0.000197804	0.000200573	0.000166125	0.000158342	0.00015687	0.000197609	0.00019811	0.000184294	0.0002024	0.000198707	0.000193168	0.000180768	0.000183366	0.000174776
Q9NY12	H/ACA ribonucleoprotein complex subunit 1	0.000130988	0.00012646	0.000138373	0.000115436	0.000118731	0.000118153	0.00021145	0.000202312	0.000201163	0.000136366	0.000137865	0.000144212	0.000184989	0.000200296	0.000182263	0.000155522	0.00015701	0.000149321	0.000156418	0.000151899	0.000148237	0.000148684	0.00015462	0.000144484	9.95647e-05	0.000105443	9.96265e-05	0.000152206	0.000143398	0.000136872	0.000123902	0.000120491	0.000126657	0.000125226	0.000134448	0.000128104	0.000126622	0.000130506	0.000122714	0.000167633	0.000173661	0.000176888	0.000131031	0.000138478	0.000128799
P55769	NHP2-like protein 1	0.000193835	0.000188187	0.000212132	0.000153545	0.00015488	0.000147484	0.000200788	0.000185175	0.000181169	0.000140961	0.00013407	0.000147354	0.000209829	0.000217078	0.000211095	0.000139786	0.000140703	0.000133234	0.000176828	0.000176853	0.000183897	8.71571e-05	9.51958e-05	9.45389e-05	0.000138217	0.000143877	0.000131696	0.000184061	0.000194695	0.000183901	0.000198473	0.000215488	0.000198302	0.000175804	0.0001758	0.000168878	0.000110919	0.000121278	0.000118055	0.000140087	0.000145843	0.00015729	0.000100389	0.000101984	9.96656e-05
Q9Y5S1	Transient receptor potential cation channel subfamily V member 2	6.41832e-05	5.79987e-05	7.26542e-05	1.93299e-05	1.82669e-05	1.69781e-05	0.000588257	0.000579777	0.000574752	0.000134897	0.000131929	0.00012973	0.000149719	0.00014584	0.000151128	0.000138755	0.000134902	0.000141211	6.35869e-05	6.0839e-05	7.45885e-05	4.9353e-05	4.90405e-05	4.73678e-05	0.000518584	0.000585788	0.000561696	0.000458725	0.000473508	0.0004732	0.000181442	0.000194197	0.00019783	0.000111079	9.57617e-05	0.000100156	0.00014672	0.000140223	0.000147352	0.000150858	0.000143032	0.000144944	0.000143237	0.000137785	0.000148826
P42566	Epidermal growth factor receptor substrate 15	0.000181179	0.000184515	0.000188904	0.000115076	0.000110757	0.000108395	0.000153855	0.000155305	0.000142782	0.000230118	0.000245805	0.000230382	0.000178643	0.000165255	0.000169843	9.87181e-05	8.47837e-05	8.36771e-05	0.000162067	0.000159008	0.000149321	0.00010143	0.000109912	0.000102441	0.00012492	0.000125967	0.000129766	0.00013941	0.000142113	0.000128299	0.000103168	0.000103905	0.000103358	0.000126813	0.000124149	0.000129799	0.000111574	0.000115783	0.000111805	0.000172421	0.000185012	0.000181549	0.00019859	0.000215434	0.000208735
P06280	Alpha-galactosidase A	0.000197147	0.000210597	0.000236426	0.00017187	0.000173031	0.000166546	0.000139525	0.000124908	0.000121127	0.000134897	0.000131929	0.00012973	0.000149719	0.00014584	0.000151128	0.000138755	0.000134902	0.000141211	0.000144763	0.000144071	0.000145768	0.000137999	0.000137125	0.000140557	0.000148742	0.000139873	0.00014719	0.00016128	0.000138026	0.000137926	0.000111678	0.000118651	0.000130544	0.000155684	0.000151488	0.000154891	0.00012576	0.000123273	0.000122659	0.000190023	0.000176825	0.000205868	0.000110182	0.000101067	0.000121841
P60842	Eukaryotic initiation factor 4A-I	0.000188694	0.000187394	0.000201361	0.000189705	0.000189333	0.000186666	0.000232613	0.000228147	0.000223271	0.000116907	0.000114511	0.000115384	0.000180711	0.000175481	0.000178953	0.000120871	0.000124417	0.000118793	0.000213224	0.000212651	0.000213887	0.000143338	0.000140701	0.000137348	0.000170578	0.000177445	0.000164429	0.000161135	0.000155308	0.000154584	0.000160597	0.000162857	0.000167162	0.000144299	0.000141659	0.000141568	0.00013801	0.000141606	0.000137322	0.000138804	0.000146594	0.000141872	0.000118791	0.000122779	0.000115293
P61201	COP9 signalosome complex subunit 2	0.000174374	0.000177827	0.000186937	0.000130136	0.000136606	0.00013448	0.000142536	0.000136686	0.000132747	0.000144064	0.000145503	0.000144885	0.000168584	0.000171916	0.000165961	0.00014515	0.000151723	0.000146431	0.000132553	0.000131949	0.000130199	0.000117031	0.000114282	0.000116283	0.000144848	0.000150885	0.000144149	0.000169886	0.000177435	0.000170518	0.000156802	0.000166741	0.000165074	0.000101329	9.14502e-05	9.41159e-05	0.000146902	0.000154506	0.000147281	0.000138284	0.00014505	0.000142041	0.000134059	0.000134418	0.000128259
O43765	Small glutamine-rich tetratricopeptide repeat-containing protein alpha	0.000185004	0.000181401	0.000188017	0.000161379	0.000164349	0.000155652	0.000133645	0.000130104	0.000126692	0.000187319	0.000197352	0.000195147	0.000167077	0.000173116	0.00016562	0.000135734	0.000137859	0.000130195	0.000167143	0.00017322	0.000164899	0.000127958	0.000126986	0.000132101	0.000131521	0.000135267	0.000127056	0.000173427	0.000181861	0.000168364	0.000151997	0.000154062	0.000155533	0.000122599	0.000118809	0.000123506	0.000118225	0.000119194	0.000115241	0.00016006	0.000160933	0.00015603	0.00013527	0.000137153	0.000129023
Q9UEW8	STE20/SPS1-related proline-alanine-rich protein kinase	0.000230619	0.000228054	0.000229973	8.59913e-05	0.000100913	9.16382e-05	0.000256873	0.000250262	0.000238996	0.000134897	0.000131929	0.00012973	0.000149719	0.00014584	0.000151128	0.000138755	0.000134902	0.000141211	0.000144763	0.000144071	0.000145768	0.000137999	0.000137125	0.000140557	0.000148742	0.000139873	0.00014719	0.000223851	0.000225677	0.000223336	0.00015635	0.000153651	0.000170213	0.000186635	0.000176991	0.000182242	0.000116412	0.000110599	0.000124869	9.8447e-05	0.000100055	8.6422e-05	0.000145591	0.000146841	0.000160005
Q8IUW5	RELT-like protein 1	0.000135817	0.000135543	0.000126303	0.000138567	0.000133958	0.000136252	0.000126409	0.000133081	0.000135711	8.90746e-05	8.16705e-05	8.31921e-05	0.000347919	0.000355572	0.000389574	7.44432e-05	5.22478e-05	6.76914e-05	0.000151277	0.000147089	0.000133103	9.33552e-05	9.38278e-05	0.000103482	0.000287329	0.00030069	0.000312878	7.11305e-05	5.44839e-05	5.65434e-05	7.24901e-05	7.91044e-05	7.93515e-05	4.84025e-05	5.02023e-05	5.80114e-05	5.99723e-05	5.75778e-05	5.04894e-05	9.20035e-05	8.61652e-05	8.35385e-05	2.12055e-05	1.98851e-05	1.98157e-05
Q96KB5	Lymphokine-activated killer T-cell-originated protein kinase	0.000157606	0.000160924	0.000163853	0.000131746	0.000139207	0.000138066	0.000161525	0.000158181	0.000156723	8.3142e-05	8.53465e-05	8.51593e-05	0.000237682	0.000245321	0.000243289	0.00014378	0.000151078	0.000143599	0.000126485	0.000123317	0.000122566	0.000106749	0.000109399	0.000108882	0.00023873	0.00026154	0.000241997	0.000143345	0.000144083	0.00014769	0.000134031	0.000146134	0.0001431	0.00019508	0.000202745	0.000206234	7.52536e-05	7.00852e-05	7.3166e-05	0.000165482	0.000171987	0.000167042	0.000166211	0.000178619	0.000168612
P35606	Coatomer subunit beta'	0.000120915	0.000120768	0.00012824	0.000139656	0.000145222	0.00013885	0.000193444	0.000194734	0.000188829	0.000123273	0.000123242	0.000117629	0.000140499	0.000147339	0.000141953	0.000105191	0.000105138	0.000101102	0.000171959	0.000174969	0.000180086	0.000143852	0.000145849	0.000141315	0.000185693	0.000196257	0.000188102	0.000189344	0.00019103	0.000182195	0.000114887	0.000119256	0.000122158	0.000125093	0.000117569	0.000120748	0.000155543	0.000162213	0.000153443	0.000113048	0.000116668	0.000113145	0.000142153	0.000142785	0.000139086
P04406	Glyceraldehyde-3-phosphate dehydrogenase	0.000196612	0.000200353	0.00021317	9.71821e-05	0.000101667	9.43151e-05	0.000131681	0.000124105	0.000120815	0.000156055	0.000160373	0.000159877	0.000313232	0.000316787	0.000318826	0.000173171	0.00017882	0.000169792	0.000131915	0.000131693	0.000133349	0.000188005	0.00018051	0.000181785	0.000134795	0.00014265	0.000132613	0.000220225	0.000225548	0.000215881	0.00016546	0.000172592	0.000176038	0.000146911	0.000141886	0.000141009	8.34593e-05	8.12223e-05	8.0191e-05	0.00013135	0.000137181	0.000131414	9.07911e-05	9.46179e-05	9.01835e-05
Q8N5A5	Zinc finger CCCH-type with G patch domain-containing protein	0.000115632	0.000129574	0.00012584	7.32244e-05	8.72568e-05	9.1501e-05	0.000184859	0.000191197	0.000189249	7.67106e-05	8.15267e-05	6.69207e-05	0.00014392	0.000123759	0.000126649	7.64619e-05	6.15135e-05	7.48316e-05	0.000150184	0.000142473	0.000132223	0.000151397	0.000172309	0.000153618	0.000184225	0.000191477	0.000187815	8.69923e-05	7.50602e-05	8.19206e-05	0.000118851	0.000137989	0.000129843	9.43009e-05	8.48069e-05	0.000102187	0.000163078	0.000164384	0.000138889	0.0002798	0.000301526	0.000312413	6.29082e-05	8.23914e-05	8.44687e-05
Q9UPU5	Ubiquitin carboxyl-terminal hydrolase 24	0.000119034	0.000120278	0.000126968	0.000158119	0.000162017	0.000159179	0.000150007	0.000142003	0.000144097	0.000122342	0.000115993	0.00010327	0.000195376	0.000195224	0.000181653	0.000114851	0.000121813	0.000109613	0.000159171	0.000119263	0.000149453	9.67953e-05	0.000111779	9.23723e-05	0.000168715	0.00017567	0.000179743	0.000149025	0.000153138	0.000157629	0.000157177	0.000153489	0.000148079	0.000141277	0.000143465	0.000143557	0.000120076	0.000131698	0.000124955	0.000160995	0.000166031	0.000172657	0.00012582	0.000119707	0.000108464
P62913	60S ribosomal protein L11	0.000166278	0.000158275	0.000172548	0.000167681	0.000168344	0.000167614	0.000146001	0.000140468	0.000140769	0.000129915	0.000122558	0.0001282	0.00013038	0.000131868	0.000124423	0.000137043	0.000138972	0.000134821	0.000158807	0.000164448	0.00016737	0.000111926	0.000111591	0.000106059	0.000159208	0.000164975	0.000157285	0.000164664	0.0001586	0.000155529	0.000136914	0.0001301	0.000138954	0.000128431	0.000131221	0.000125963	0.000129055	0.000128791	0.000125103	0.000139193	0.000143995	0.000142117	0.000110674	0.000111856	0.000106764
Q9UKY7	Protein CDV3 homolog	0.000190233	0.000184321	0.000201624	9.85099e-05	0.000100601	9.68999e-05	0.000163286	0.000158642	0.000154231	0.000153439	0.0001576	0.000156744	0.000120445	0.00011979	0.000113675	0.00016115	0.000162497	0.000156573	0.000162692	0.000169132	0.00016263	0.000131186	0.000129294	0.000133085	0.000164969	0.000179954	0.000164387	0.000319718	0.000340429	0.000317148	0.000230352	0.000234055	0.000240309	0.000110932	0.000102533	0.000101812	0.000116146	0.000124599	0.00011185	0.000157063	0.000158759	0.000153314	8.95779e-05	9.68805e-05	8.65306e-05
P63000	Ras-related C3 botulinum toxin substrate 1	0.000227977	0.000239457	0.000234424	0.000160957	0.000171203	0.0001626	0.000141239	0.000142117	0.000136236	0.000111922	0.000112633	0.000108012	0.000163491	0.00016026	0.000158453	0.000107492	0.00010379	0.000106527	0.000167664	0.000161956	0.000162054	0.000143855	0.000148882	0.000150457	0.000171242	0.000177749	0.000167118	0.000136964	0.000141219	0.000136683	0.000139872	0.000152258	0.000153451	0.000141638	0.000134129	0.000132017	0.000129225	0.000146757	0.00013207	0.000153161	0.000148077	0.00013987	0.000143803	0.00015008	0.000136055
P62851	40S ribosomal protein S25	0.000182153	0.00018471	0.000194164	0.000161542	0.000160559	0.00016543	0.000183623	0.000176884	0.000176265	0.000150908	0.000154718	0.000155021	0.000126592	0.000127939	0.00011907	0.000160158	0.000160994	0.000147529	0.000184385	0.000187629	0.000190323	0.0001224	0.000117905	0.000112382	0.000175576	0.000184797	0.00017818	0.00017397	0.000177334	0.000184993	0.000127667	0.000129593	0.000135419	0.000160539	0.000162445	0.000158527	0.000160671	0.0001588	0.000154349	0.000148515	0.000151882	0.000148394	0.000142637	0.000140158	0.000139111
P61011	Signal recognition particle 54 kDa protein	0.000131893	0.000124513	0.000139745	0.000162775	0.000172396	0.000166399	0.000262566	0.000268914	0.000262734	0.000201539	0.000206016	0.000198514	0.000152838	0.0001515	0.000149024	0.000133005	0.000134503	0.000129398	0.000235031	0.000236861	0.000241938	0.000143782	0.000147859	0.000144281	0.000278041	0.000298417	0.000283401	0.000193664	0.000194119	0.000190265	7.43978e-05	8.26559e-05	8.21634e-05	0.000138363	0.000134996	0.000128263	0.000151094	0.000153586	0.000147673	0.00013671	0.000144087	0.000135123	0.00015949	0.000165558	0.000151755
Q9BRG1	Vacuolar protein-sorting-associated protein 25	0.000220308	0.000215923	0.000209098	0.000147228	0.000147392	0.000130508	0.000160767	0.000146041	0.000160368	0.000134437	0.000139034	0.000136451	0.000179622	0.000172384	0.000179973	0.000177346	0.000173616	0.000176345	0.000229459	0.000154234	0.000211697	0.000159758	0.000170695	0.000170884	0.000152445	0.000207779	0.000174673	0.000149025	0.000153138	0.000157629	0.000157177	0.000153489	0.000148079	0.000141277	0.000143465	0.000143557	0.00014672	0.000140223	0.000147352	0.000150858	0.000143032	0.000144944	0.000143237	0.000137785	0.000148826
P43007	Neutral amino acid transporter A	0.00024327	0.000238592	0.000256176	9.63093e-05	9.29735e-05	9.44537e-05	0.000129047	0.000121666	0.000115308	0.000125404	0.000117717	0.000118507	0.000168196	0.000165713	0.000162779	7.26013e-05	6.83883e-05	6.7641e-05	0.00015951	0.000156423	0.000159855	0.0001569	0.000158303	0.000150067	0.000222124	0.00023345	0.000230623	0.000123432	0.000120793	0.000113446	5.44814e-05	5.70208e-05	5.87524e-05	9.22514e-05	8.89223e-05	8.29719e-05	0.000193492	0.000200772	0.000190287	0.000110381	0.00010718	0.000114043	0.000178719	0.000181025	0.000171545
Q8NEZ2	Vacuolar protein sorting-associated protein 37A	0.000156079	0.000190834	0.000201379	0.000112404	0.000109289	0.000109891	0.000218343	0.00021932	0.000204674	0.000163077	0.000172592	0.00018571	0.000193302	0.000181801	0.000172348	0.000130677	0.000152458	0.000166841	0.000212887	0.000185033	0.000172207	0.000194145	0.000154601	0.000194299	0.000140721	0.000154958	0.000139974	0.000149025	0.000153138	0.000157629	0.000157177	0.000153489	0.000148079	0.000141277	0.000143465	0.000143557	0.00014672	0.000140223	0.000147352	0.000150858	0.000143032	0.000144944	0.000143237	0.000137785	0.000148826
Q9P2I0	Cleavage and polyadenylation specificity factor subunit 2	0.000134892	0.000131964	0.0001376	0.000132193	0.000148449	0.000155285	0.000123071	0.000140336	0.000121262	0.000105368	0.000122788	0.000141171	0.000146418	0.000140098	0.000153508	0.000109038	0.000126192	0.000124977	0.000154547	0.000165145	0.000154248	0.000115482	0.000120476	0.000114094	0.000153553	0.000162696	0.00015195	0.000153114	0.000143483	0.000146219	0.000125338	0.000139959	0.000122232	0.00017369	0.000166413	0.000168531	0.000125102	0.000124773	9.9871e-05	0.000160425	0.000161541	0.000171686	0.000118095	0.000112893	9.40053e-05
Q6KC79	Nipped-B-like protein	0.000168191	0.000155988	0.000167464	0.000160758	0.000139196	0.0001634	0.00018314	0.000184132	0.000179938	0.000136939	0.000130142	0.000127353	0.000184435	0.000177565	0.000194238	0.000150475	0.000164677	0.000158426	0.000137078	0.000142701	0.000123822	0.000134609	0.000142123	0.00012541	0.000139195	0.000157274	0.000137159	0.000140059	0.000124544	0.000138988	0.000136959	0.000139478	0.000129646	0.000148312	0.000136917	0.000142366	0.000149643	0.000152156	0.00013677	0.000207941	0.0002139	0.000224545	0.000100793	8.77264e-05	8.72118e-05
P62424	60S ribosomal protein L7a	0.000148464	0.000144467	0.000150173	0.000141936	0.000147012	0.00013926	0.000138412	0.000134865	0.000132554	0.000118389	0.000114446	0.000116413	0.000117718	0.00011401	0.000115164	0.000123899	0.000130588	0.000124125	0.000153977	0.000155759	0.000150604	0.000102323	0.000102179	9.45147e-05	0.000146334	0.000152524	0.000153237	0.000138981	0.000134858	0.00013345	0.000129703	0.000124011	0.000129165	0.000120467	0.000115239	0.000115158	0.000117637	0.000118858	0.000113635	0.000129422	0.000129913	0.000119372	0.000106815	0.000109711	0.000103265
Q02790	Peptidyl-prolyl cis-trans isomerase FKBP4	0.000225023	0.000229116	0.000239031	0.000114824	0.000117255	0.000116279	0.000168184	0.000164411	0.000159535	7.81053e-05	7.34169e-05	7.66814e-05	0.000196938	0.00019798	0.000196662	0.000167886	0.000178512	0.000170258	0.000150457	0.000153584	0.000150556	0.000142922	0.000140984	0.00013758	0.000160034	0.000173666	0.000162506	0.000175396	0.000180323	0.000177729	0.000189295	0.000202828	0.000204369	0.000191255	0.000189693	0.000190957	9.54779e-05	9.94977e-05	9.74222e-05	0.000157642	0.000160094	0.000155811	0.00011414	0.000116765	0.000110792
O76094	Signal recognition particle subunit SRP72	0.000135856	0.000130986	0.000139875	0.000126614	0.00013052	0.000127589	0.000176816	0.000178671	0.000173318	0.000116167	0.000119699	0.000120224	0.000131695	0.000136579	0.000135999	0.000138031	0.000140266	0.000136718	0.000151334	0.000151866	0.000153271	0.000110979	0.000109531	0.000110498	0.000179351	0.000187895	0.000182761	0.000153883	0.000159654	0.000151304	0.00010929	0.000117094	0.000121763	9.47314e-05	8.83998e-05	9.24823e-05	0.000150599	0.000156852	0.000151432	0.000114952	0.000119877	0.00011706	0.000143845	0.000147746	0.000140522
P09874	Poly [ADP-ribose] polymerase 1	0.000230748	0.000235273	0.000253652	0.000178129	0.000178819	0.000176586	0.000128726	0.000119471	0.00011862	8.40634e-05	8.18566e-05	8.53964e-05	0.000247587	0.000255788	0.000244027	0.000193785	0.000208809	0.000197518	0.000148743	0.000149441	0.000149123	0.000125233	0.000127019	0.000124412	0.000131788	0.000137344	0.000131569	0.000172435	0.00017286	0.00017081	0.000115507	0.000115648	0.000116144	0.000144404	0.000135943	0.00013542	0.000117284	0.000117712	0.000115545	0.00016979	0.000175698	0.000172987	0.0001661	0.000170615	0.000164894
P33908	Mannosyl-oligosaccharide 1,2-alpha-mannosidase IA	0.00013067	0.000128266	0.000136408	9.33018e-05	0.000100727	9.69537e-05	0.000318506	0.000310008	0.000294994	0.000166694	0.000155491	0.000158516	9.7502e-05	9.18188e-05	9.58749e-05	9.93731e-05	9.83983e-05	9.83294e-05	0.000193844	0.000206787	0.000207259	0.000109415	0.000120422	0.000116217	0.000267802	0.000274211	0.000269964	0.000171839	0.000184533	0.000164756	8.29506e-05	8.69132e-05	8.29218e-05	8.79664e-05	7.39802e-05	7.7562e-05	0.000137995	0.000131288	0.000144222	7.36985e-05	8.76175e-05	9.72862e-05	9.28547e-05	7.83159e-05	6.82803e-05
P37108	Signal recognition particle 14 kDa protein	0.000164052	0.00015996	0.000166725	0.000108119	0.000110437	0.000105129	0.000110269	0.000103828	0.000100178	0.000108733	0.000105464	0.000104706	0.000125002	0.00013222	0.000121599	0.000110606	0.000114221	0.000110931	0.000200085	0.000201145	0.000200862	0.000151086	0.000151521	0.000149534	0.000153218	0.000154607	0.000147602	0.000117097	0.000114013	0.000109415	0.000116366	0.000114852	0.000118084	0.000122778	0.000119987	0.000118299	0.000118465	0.000119839	0.000107887	0.000137209	0.000141344	0.000142589	0.000118568	0.000129772	0.000121616
P61254	60S ribosomal protein L26	0.000132846	0.000130041	0.000137358	0.000124871	0.000129511	0.000119947	0.000129251	0.000123662	0.000118673	0.000117989	0.000125111	0.000116944	0.000111686	0.000123166	0.000115457	0.000117212	0.000122397	0.00012292	0.000164838	0.000170645	0.00016353	0.000108039	9.98551e-05	9.909e-05	0.000158104	0.000164731	0.000161037	0.000155064	0.000150035	0.000148332	0.000131542	0.000133766	0.000134833	0.000125893	0.000126495	0.000130337	0.00011042	0.000108948	0.00010616	0.000110573	0.000119491	0.000114992	8.91679e-05	0.000103338	9.10419e-05
Q13310	Polyadenylate-binding protein 4	0.000211281	0.000214156	0.000212345	0.000120383	0.000125659	0.00012045	0.000145241	0.000136079	0.000137098	0.000159203	0.000158424	0.00015699	0.000144765	0.000147723	0.000142226	8.50241e-05	8.28488e-05	7.96634e-05	0.000143335	0.000146129	0.000143911	0.000153668	0.0001528	0.000151503	0.000102371	0.000101185	0.000103066	0.00011423	0.000107655	0.000110067	0.000141453	0.000134327	0.000141475	6.37228e-05	5.99668e-05	6.06099e-05	0.000129607	0.0001325	0.000127823	0.000179427	0.000187858	0.000184517	0.000115124	0.000115064	0.000111114
Q00839	Heterogeneous nuclear ribonucleoprotein U	0.000137583	0.000133749	0.000140525	0.000135124	0.000141081	0.000135408	0.000115585	0.000109425	0.000106878	0.000138394	0.000138122	0.000135963	0.000192815	0.000195947	0.000188315	0.00014019	0.000147319	0.000143624	0.00015627	0.000158745	0.000157742	0.000124977	0.000129271	0.000127603	0.000137919	0.00014452	0.000138066	0.00015726	0.000150248	0.00014942	0.000161949	0.000158378	0.000163536	0.000140078	0.00013497	0.000136123	0.000123839	0.000128343	0.000123484	0.000199713	0.000206271	0.000205896	0.000122076	0.000124282	0.000118817
Q969S3	Zinc finger protein 622	0.000121142	0.000120897	0.000117406	9.12649e-05	9.2557e-05	8.68171e-05	0.00018881	0.000175585	0.000171185	9.15491e-05	8.50088e-05	8.84047e-05	0.000200795	0.000211743	0.000210905	0.000139336	0.000143933	0.000138847	0.000217664	0.000224122	0.000213443	0.000102821	9.47788e-05	9.40947e-05	9.68215e-05	9.6808e-05	9.19296e-05	6.53587e-05	6.58449e-05	6.03165e-05	7.55456e-05	7.70015e-05	7.55261e-05	7.63452e-05	6.9298e-05	7.0166e-05	8.36933e-05	9.23623e-05	8.26757e-05	0.000109154	0.000115027	0.000110805	6.73073e-05	6.8852e-05	6.58452e-05
P11142	Heat shock cognate 71 kDa protein	0.000150449	0.000147178	0.00015724	0.000132756	0.000137353	0.000131447	0.000169809	0.000168816	0.000165261	0.00013872	0.000138636	0.000137343	0.000160546	0.000166185	0.000158079	0.000134246	0.000136651	0.0001314	0.000152902	0.000155042	0.000153293	0.000120901	0.00011867	0.000117237	0.000143544	0.000149814	0.000142321	0.000124986	0.000120803	0.000120135	0.000133115	0.000132205	0.000138819	0.000158079	0.000158853	0.000155246	0.000137198	0.000142554	0.000140507	0.000153834	0.000160902	0.000154234	0.00012841	0.000132847	0.000125312
P50570	Dynamin-2	0.000117501	0.000113154	0.000109695	0.000105842	0.000122781	0.000110357	0.000151923	0.000151701	0.000152853	0.000149272	0.000152236	0.00014782	0.000185131	0.000187341	0.000183705	0.000133803	0.000130829	0.000133211	0.000188595	0.000194748	0.000203379	0.000144566	0.000133204	0.000137777	0.000138546	0.000127902	0.000133381	0.000211228	0.00021124	0.000205903	0.000148355	0.000156123	0.000157334	0.000149622	0.00014408	0.000147093	0.000140229	0.000143946	0.000138968	0.000140346	0.000145563	0.000138122	0.000163287	0.000178018	0.000161976
Q9NP58	ATP-binding cassette sub-family B member 6	0.000152417	0.000169428	0.000149459	8.0061e-05	8.5584e-05	0.000107487	0.000189613	0.000218844	0.000210353	0.000196388	0.000216741	0.000177747	0.000230023	0.000233344	0.00024259	0.000147405	0.000142085	0.0002672	0.000208566	0.000192095	0.000219462	9.88991e-05	9.42098e-05	7.91283e-05	0.000340178	0.000319636	0.00036443	0.000149025	0.000153138	0.000157629	0.000157177	0.000153489	0.000148079	0.000141277	0.000143465	0.000143557	0.00014672	0.000140223	0.000147352	0.000150858	0.000143032	0.000144944	0.000143237	0.000137785	0.000148826
Q9H8H3	Methyltransferase-like protein 7A	0.000327761	0.000351105	0.000374193	0.000202258	0.000208199	0.000218167	0.000194411	0.000177975	0.000182556	0.000134897	0.000131929	0.00012973	0.000149719	0.00014584	0.000151128	0.000138755	0.000134902	0.000141211	9.75144e-05	8.79202e-05	0.000102202	3.12927e-05	3.09802e-05	3.04667e-05	0.000213843	0.000220917	0.000226644	0.000209917	0.000222244	0.000195519	4.62317e-05	4.65846e-05	4.87948e-05	0.000125841	0.000109826	0.000120303	0.000158801	0.000146129	0.000146148	9.32075e-05	0.000100778	0.000102126	0.000129823	0.000145925	0.000127592
Q4KWH8	1-phosphatidylinositol 4,5-bisphosphate phosphodiesterase eta-1	0.000269432	0.000268155	0.000286288	0.000129953	0.000126355	0.000129009	0.000224461	0.000249257	0.000220561	0.000149814	0.000135666	0.000138128	0.000128922	0.000128335	0.000123205	8.04649e-05	9.0147e-05	7.98892e-05	0.000323136	0.00031711	0.000324163	0.00036311	0.000384844	0.000354591	0.000445435	0.000483401	0.000440228	0.000200783	0.000208385	0.000188504	7.50476e-05	7.66487e-05	7.71903e-05	0.000249932	0.000248101	0.000245161	0.000251673	0.000218085	0.000232506	0.000323542	0.000324278	0.000308138	0.000133517	0.000140901	0.000126467
O43292	Glycosylphosphatidylinositol anchor attachment 1 protein	0.000123766	0.000127417	0.000119489	0.000101184	0.000102958	8.56065e-05	0.000100642	8.60078e-05	9.95867e-05	0.000102209	0.000101988	0.000102895	9.43266e-05	9.96402e-05	0.000103074	8.15146e-05	9.88645e-05	8.67961e-05	0.000144763	0.000144071	0.000145768	0.000137999	0.000137125	0.000140557	0.000148742	0.000139873	0.00014719	0.000134321	0.000111484	0.000108869	8.69713e-05	9.68007e-05	9.49682e-05	0.000107182	0.000116302	0.000109869	0.000123795	0.000121235	0.000105909	0.000128858	0.000154951	0.000147964	0.000137269	0.000113385	0.000128672
P62906	60S ribosomal protein L10a	0.000169864	0.000175211	0.000187181	0.000178051	0.000178294	0.000176348	0.000171174	0.000161552	0.000156327	0.00014636	0.00014355	0.000144835	0.000148169	0.000149079	0.000145149	0.000161227	0.000166455	0.000153896	0.000172542	0.000176095	0.000178068	0.00011397	0.00011079	0.000110877	0.000176252	0.000181856	0.000176601	0.000187505	0.000189655	0.000185121	0.000156918	0.000158907	0.000163026	0.0001611	0.000154479	0.00014887	0.000143356	0.000149131	0.000145585	0.000154961	0.000162066	0.000157705	0.000131595	0.000133509	0.00012744
Q16401	26S proteasome non-ATPase regulatory subunit 5	0.000163768	0.000175337	0.00017896	0.000147846	0.000153212	0.000146711	0.000112369	0.000112594	0.000118754	0.000100677	0.00010022	0.000110652	0.000123367	0.000122785	0.000132862	0.000113504	0.000108554	0.000109153	0.000141069	0.000138593	0.000137162	6.85678e-05	7.24562e-05	6.88894e-05	0.000179666	0.000190545	0.000174735	0.000183502	0.00018653	0.000177507	0.000163886	0.000169988	0.000184161	0.000144283	0.000147983	0.000148761	0.000119159	0.000112098	0.000114359	0.000161508	0.000160344	0.000161325	0.000124012	0.000121274	0.00012123
Q14571	Inositol 1,4,5-trisphosphate receptor type 2	0.000135817	0.000135543	0.000126303	0.000138567	0.000133958	0.000136252	0.000126409	0.000133081	0.000135711	0.000134897	0.000131929	0.00012973	0.000149719	0.00014584	0.000151128	0.000138755	0.000134902	0.000141211	0.000139506	0.000148498	0.000144547	0.000136071	0.000127549	0.000117392	0.000217711	0.000241067	0.000213795	5.8121e-05	4.71903e-05	5.07563e-05	3.71303e-05	3.39035e-05	3.9571e-05	6.70462e-05	7.18405e-05	6.58817e-05	7.24484e-05	7.4469e-05	7.17614e-05	0.000192109	0.000187961	0.000207507	6.39307e-05	5.82276e-05	5.7176e-05
P46527	Cyclin-dependent kinase inhibitor 1B	0.000177373	0.000192997	0.000192848	0.000160903	0.000169146	0.000168789	0.000233573	0.000212929	0.000216733	0.00015849	0.000180368	0.000182384	0.000204689	0.000208343	0.000208431	0.00013894	0.000155435	0.000163269	0.000175277	0.000162669	0.000180781	0.000185126	0.00018597	0.000176615	0.00019492	0.000227408	0.000217177	0.000149025	0.000153138	0.000157629	0.000157177	0.000153489	0.000148079	0.000141277	0.000143465	0.000143557	0.00014672	0.000140223	0.000147352	0.000150858	0.000143032	0.000144944	0.000143237	0.000137785	0.000148826
Q07021	Complement component 1 Q subcomponent-binding protein, mitochondrial	0.000264279	0.000273647	0.000311352	0.000119187	0.000118033	0.000111985	0.000248718	0.000237629	0.000231159	9.85698e-05	9.94885e-05	9.62325e-05	0.000170862	0.00017799	0.000164156	9.80855e-05	0.000108376	0.000107879	0.000232473	0.000237333	0.000240351	0.000133785	0.000147383	0.000138595	0.000208498	0.000209459	0.000200191	0.000110578	0.000100403	9.81609e-05	0.000212067	0.000213261	0.000214492	0.00013993	0.000145396	0.00014353	0.000115697	0.000109916	0.000112738	0.000129671	0.000138133	0.000138869	0.000107394	0.000109232	0.00010139
Q05519	Serine/arginine-rich splicing factor 11	0.000140746	0.000142313	0.000158385	0.000153717	0.000142354	0.000142737	0.000147497	0.000146439	0.000144089	0.000159732	0.000164061	0.000171164	0.000292899	0.000309418	0.000302531	0.000182019	0.000187275	0.00016541	0.000138876	0.000143606	0.000136739	0.000103285	0.000109427	0.000104632	0.00012062	0.000125747	0.000125783	0.000195572	0.000188845	0.000178954	0.000148652	0.000163537	0.000157311	0.000151583	0.000148295	0.000146511	0.00010808	0.000108491	0.000104291	0.00018204	0.000193393	0.000200163	9.21394e-05	9.77651e-05	8.693e-05
P16104	Histone H2AX	0.000119308	0.000110812	0.000109144	7.43373e-05	8.16615e-05	8.17326e-05	0.000100124	9.76935e-05	9.56062e-05	8.38864e-05	8.32149e-05	7.74304e-05	0.000231065	0.000234839	0.000210899	0.000115278	0.000117889	0.000115249	0.000128895	0.000137234	0.000131328	0.000100922	0.000101112	9.64901e-05	0.000109342	0.0001123	0.000105744	0.000131225	0.000127303	0.00012944	0.000109796	0.000103017	0.000111876	0.000133031	0.000136864	0.000131117	0.000114771	0.000115914	0.000107482	0.000118179	0.000120466	0.000120286	0.000120761	0.000121685	0.000121119
Q9Y678	Coatomer subunit gamma-1	0.000124465	0.00012275	0.000128648	0.000146367	0.000148189	0.000144138	0.000200881	0.000204783	0.000200719	0.000106432	0.000104455	0.000102831	0.000148829	0.000153842	0.000151379	9.44377e-05	9.48603e-05	9.1831e-05	0.000187689	0.000193519	0.000190464	0.000137032	0.000138659	0.000137735	0.000196316	0.000206519	0.000193144	0.000192249	0.000197682	0.000192784	0.00011148	0.000122541	0.000120085	0.000116002	0.000110821	0.000112977	0.00018952	0.00019156	0.000185478	0.000124324	0.000125216	0.000123377	0.000164273	0.000166323	0.000160359
Q9UIV1	CCR4-NOT transcription complex subunit 7	0.000175982	0.000187872	0.00019505	0.000122078	0.000126046	0.000117576	0.000147635	0.000150207	0.000138522	0.000162095	0.000162278	0.000175548	0.000147693	0.000160049	0.000184462	0.000160723	0.000177801	0.000158026	0.000221289	0.000223531	0.000230058	0.000197254	0.000219033	0.000210031	0.000200688	0.000188989	0.000193537	0.000161694	0.000172829	0.000170695	0.000167867	0.000168822	0.000142886	0.00012146	0.000137214	0.000138828	0.000117234	0.000120451	0.000126336	0.000155259	0.000161113	0.000156925	0.000168077	0.000158329	0.000144966
P13639	Elongation factor 2	0.000278082	0.000285889	0.000300445	0.000166848	0.000175368	0.000171507	0.000187683	0.000179583	0.00017802	0.000171816	0.000175764	0.000171622	9.61622e-05	9.59128e-05	9.49515e-05	0.000127841	0.000129542	0.000124157	0.00019802	0.000205865	0.000197321	7.85159e-05	7.64318e-05	7.58651e-05	0.000181966	0.000194977	0.000180281	0.000121402	0.000119244	0.000116994	7.89093e-05	8.05119e-05	8.38558e-05	0.000131826	0.00013016	0.000134227	0.000104065	0.000108485	0.000103698	0.000131617	0.000134865	0.000131186	0.000106629	0.000110885	0.000104884
O60216	Double-strand-break repair protein rad21 homolog	0.000169836	0.000167699	0.000180263	0.000161749	0.000155938	0.000161338	0.000170067	0.000166967	0.000163418	0.000149756	0.000153067	0.000155748	0.000162671	0.000161743	0.000172694	0.000171099	0.000171301	0.000165564	0.000211307	0.000211341	0.000200604	0.000136347	0.000149265	0.000157208	0.000152303	0.000131016	0.000135874	0.000139429	0.000133324	0.00013252	0.000116974	0.000126531	0.000124344	0.000150487	0.00015728	0.000157381	0.000116788	0.000116902	0.000118402	0.000163802	0.000169413	0.000174072	0.000128466	0.000130271	0.000120564
O75410	Transforming acidic coiled-coil-containing protein 1	0.000169648	0.000163129	0.0001682	7.33244e-05	7.37336e-05	7.00296e-05	0.000171105	0.000156204	0.000149151	0.000166751	0.000183137	0.000168426	0.000190656	0.000198265	0.000199963	0.000136898	0.000116202	0.000129061	0.000196319	0.000195634	0.000188987	0.000115241	0.00011403	9.66636e-05	0.000133085	0.000132757	0.000142025	0.000157531	0.000162316	0.000137836	0.000189384	0.000219721	0.000191269	0.00014797	0.000157959	0.000149948	8.77469e-05	8.84067e-05	9.06324e-05	0.000137532	0.000134454	0.000131789	0.000149389	0.000160116	0.000144002
P52907	F-actin-capping protein subunit alpha-1	0.000138323	0.000134195	0.000144376	0.000173731	0.000174721	0.00017262	0.000138231	0.000141556	0.000133447	0.000156317	0.0001563	0.000153858	0.000183314	0.000192832	0.000190271	0.000158786	0.000156003	0.000155144	0.000186915	0.000188971	0.000188652	0.000151312	0.000147895	0.00015327	0.000176073	0.000192564	0.000181873	0.000173568	0.000171228	0.000178116	9.84993e-05	0.00010907	0.000113251	0.000165474	0.000160601	0.00016433	0.000143759	0.000149233	0.000142555	0.000160419	0.000166254	0.000164671	0.000154337	0.00016186	0.000152476
Q96PK6	RNA-binding protein 14	0.000139273	0.000137521	0.000143943	0.000133474	0.000132997	0.000135087	0.000142892	0.000136634	0.000134712	0.000126772	0.000124044	0.000124545	0.000145395	0.00015395	0.000151919	0.000134662	0.000144139	0.000130389	0.000161335	0.000164232	0.000167951	0.000124528	0.000128767	0.000124957	0.000139596	0.000146295	0.000142248	0.000147888	0.000151216	0.000152121	0.000165154	0.000170343	0.000165632	0.000152064	0.000154149	0.000151359	0.000131437	0.00013108	0.000125681	0.000172574	0.000185507	0.000183219	0.000121767	0.000123691	0.000120212
Q5JTJ3	Cytochrome c oxidase assembly factor 6 homolog	0.000238016	0.00023418	0.000194457	0.000149543	0.000184357	0.000134228	0.000192117	0.000171292	0.000216332	0.000134897	0.000131929	0.00012973	0.000149719	0.00014584	0.000151128	0.000138755	0.000134902	0.000141211	0.000138534	0.000157256	0.000145238	7.78647e-05	8.34383e-05	9.01267e-05	0.000111331	0.000110118	0.000117484	9.94182e-05	9.4579e-05	9.46064e-05	0.000100605	9.16996e-05	9.60717e-05	0.000105845	0.000105379	0.000107289	0.000121161	0.000153865	0.000149019	0.000222191	0.000226521	0.000218072	0.000198328	0.000186726	0.000167008
O75691	Small subunit processome component 20 homolog	0.0002129	0.000215497	0.000220799	0.000174585	0.000178044	0.000177046	0.000144997	0.000140054	0.000136907	0.000152193	0.000160781	0.000161677	0.000107288	9.93531e-05	0.000106306	0.000151309	0.000162303	0.000158978	0.000134171	0.00014073	0.000137752	0.000107673	0.000110139	0.000110476	0.000136933	0.000142984	0.000139094	0.000162476	0.000164945	0.000159408	0.000117571	0.000113786	0.000117356	0.000133927	0.000129796	0.000130029	9.64054e-05	9.23739e-05	8.87426e-05	0.000198805	0.000201178	0.000204203	8.44998e-05	8.18984e-05	8.08756e-05
P15498	Proto-oncogene vav	0.000217063	0.000225737	0.000231534	0.000132904	0.000135403	0.000145436	0.000334116	0.000336846	0.000333083	0.000224504	0.000232325	0.000232763	0.000129187	0.000126567	0.000136902	0.000134248	0.000129175	0.000125625	0.000105806	9.61083e-05	9.52145e-05	8.57806e-05	7.20706e-05	8.99457e-05	7.3948e-05	7.52824e-05	7.29904e-05	0.000201885	0.000212001	0.000192574	1.43668e-05	1.77989e-05	1.35857e-05	8.46123e-05	7.62342e-05	8.31868e-05	0.00014672	0.000140223	0.000147352	0.000150858	0.000143032	0.000144944	0.000143237	0.000137785	0.000148826
O95208	Epsin-2	0.000135817	0.000135543	0.000126303	0.000138567	0.000133958	0.000136252	0.000126409	0.000133081	0.000135711	7.7781e-05	7.56638e-05	7.52016e-05	0.000108111	0.000116762	0.000114248	0.000128073	0.00012109	0.000121643	0.000237263	0.000224392	0.00021353	0.000163791	0.000166915	0.000156948	0.000221212	0.000222993	0.000181753	0.000285235	0.000293107	0.000284432	0.000159575	0.000177545	0.000168207	0.000101696	9.53117e-05	8.48202e-05	0.000135299	0.000146101	0.000140646	0.00012972	0.00012436	0.000135744	0.0001302	0.000151976	0.00013225
P61326	Protein mago nashi homolog	0.000121446	0.000120967	0.000124296	0.000135154	0.000142065	0.000140564	0.000122056	0.000108213	0.000112041	0.00010431	0.000103413	0.000106504	0.000205538	0.000208715	0.00020304	0.000173796	0.000175185	0.000166633	0.000151447	0.000151939	0.000153403	0.000137209	0.000137271	0.000137817	0.000124115	0.000133361	0.00012509	0.000141153	0.000137041	0.00013402	0.000124388	0.000123012	0.000132621	0.000103557	0.000101017	0.000102898	8.79969e-05	8.7291e-05	8.5467e-05	0.000180229	0.000186786	0.000182272	8.89944e-05	9.00084e-05	8.7443e-05
P46109	Crk-like protein	0.000154996	0.000150437	0.000158769	6.88107e-05	6.60764e-05	6.61827e-05	0.000152575	0.000150499	0.0001473	0.000171898	0.000180699	0.000164136	0.000169709	0.000185181	0.000161972	0.000154508	0.000168107	0.000168273	0.000156935	0.000167771	0.000162792	0.000111384	0.000105738	0.00010421	0.000167849	0.000176837	0.000168111	0.000185313	0.000164242	0.000168633	0.00015437	0.000141778	0.000174923	0.000113985	0.000121495	0.000109222	0.000111708	0.000126287	0.000120272	9.601e-05	9.83384e-05	9.59498e-05	0.000129907	0.000126286	0.000125801
Q15629	Translocating chain-associated membrane protein 1	0.00013149	0.000109087	0.000118695	7.50525e-05	7.93344e-05	7.82124e-05	0.000214709	0.000211112	0.000199407	0.000104715	0.00010061	0.000108231	0.00038852	0.000414956	0.000406905	0.000104237	0.000104566	0.000114864	0.000191441	0.000187615	0.00018478	0.000134884	0.000136801	0.00013956	0.000164441	0.000171474	0.000165288	0.000184987	0.000177775	0.000179593	4.30423e-05	5.21527e-05	5.28529e-05	4.60782e-05	4.7107e-05	4.30356e-05	0.000298442	0.000332636	0.000297818	0.000165563	0.000160776	0.000161642	0.000193131	0.000209354	0.000193666
P30046	D-dopachrome decarboxylase	0.00020192	0.000229449	0.000221031	0.000238254	0.000239414	0.000233548	0.00026677	0.000258729	0.000248684	0.000123315	0.000115833	0.000118944	0.000223733	0.000229865	0.000223175	0.000119067	0.000129172	0.000122451	0.000100122	9.55187e-05	0.000103386	6.69324e-05	7.02538e-05	6.30338e-05	9.96635e-05	0.00011615	0.000111073	0.000258141	0.000253067	0.000239472	9.63486e-05	9.8424e-05	9.87196e-05	0.000165861	0.000161459	0.000175513	0.000114173	0.000104802	0.000103256	0.000124804	0.000123511	0.00011689	9.19135e-05	0.000107082	9.1142e-05
P04843	Dolichyl-diphosphooligosaccharide--protein glycosyltransferase subunit 1	0.000168197	0.000168212	0.000175754	0.00014166	0.000144157	0.000142738	0.000202885	0.000196433	0.000190968	8.80038e-05	8.27158e-05	8.39159e-05	0.000137443	0.000138181	0.000133418	9.86453e-05	0.000100864	9.96298e-05	0.00012938	0.000126802	0.000129384	0.000147417	0.000145593	0.00014201	0.00017434	0.000182258	0.000177786	0.000129938	0.000125342	0.000118886	7.80383e-05	7.87567e-05	8.09995e-05	9.87157e-05	9.70206e-05	9.39906e-05	0.000184202	0.00018737	0.000185976	0.000158735	0.000167054	0.000162665	0.000149223	0.000152178	0.000144906
Q10570	Cleavage and polyadenylation specificity factor subunit 1	0.000152559	0.000149322	0.00016325	0.000172575	0.000169655	0.000171088	0.000141816	0.000130095	0.00012308	0.000116083	0.000105016	0.000113095	0.000141616	0.000147297	0.000140054	0.0001231	0.000111595	0.000115755	0.000144661	0.000139244	0.000152813	0.0001214	0.000126774	0.000117949	0.000143652	0.000152455	0.000144645	0.000162393	0.000154922	0.000156013	0.000142236	0.000147911	0.000150356	0.00016659	0.000168501	0.000163124	0.000117466	0.000117893	0.000111157	0.000219375	0.000229587	0.000217163	0.000106178	0.000100934	0.000101295
P06454	Prothymosin alpha	0.000157872	0.000161398	0.000177281	9.03048e-05	8.19069e-05	8.49304e-05	0.000112325	0.00010303	0.000104222	7.1755e-05	6.75812e-05	7.39884e-05	0.000225689	0.000229762	0.000215123	0.000169814	0.000169469	0.000185124	0.000150762	0.000153932	0.000161431	0.000114915	0.000112291	0.000111441	0.000168664	0.000168493	0.000171915	0.000152862	0.000143114	0.000140302	0.000123966	0.000124894	0.000138275	0.000148232	0.000141509	0.0001343	0.000107419	9.87369e-05	9.81364e-05	0.000101104	0.000112655	0.000103323	0.000138725	0.000154292	0.00013628
Q9NX20	39S ribosomal protein L16, mitochondrial	0.000231088	0.000242289	0.000254997	0.000130108	0.000142954	0.000139995	0.000183285	0.000171023	0.00018012	0.000134897	0.000131929	0.00012973	0.000149719	0.00014584	0.000151128	0.000138755	0.000134902	0.000141211	0.000133547	0.000118632	0.000118191	0.000199414	0.000170479	0.000199565	0.000122209	0.000129036	0.000124382	0.000191968	0.000189056	0.000163615	0.000115162	0.000145261	0.000124153	0.000125077	0.00011772	0.000112772	0.00014672	0.000140223	0.000147352	0.000150858	0.000143032	0.000144944	0.000143237	0.000137785	0.000148826
O60234	Glia maturation factor gamma	0.00020964	0.000199758	0.000231137	9.55284e-05	0.000110343	0.000106728	0.000145576	0.000133779	0.00013329	6.46191e-05	6.43715e-05	6.58898e-05	0.000201347	0.000206353	0.000195036	0.000218173	0.000223188	0.000217367	0.000175808	0.00018242	0.000180713	0.000139205	0.000131554	0.000138399	0.000194095	0.000216318	0.000194572	0.000207557	0.000210323	0.000201599	6.33203e-05	5.90377e-05	6.46783e-05	0.00018029	0.000179341	0.000185614	0.000110078	8.54777e-05	8.95229e-05	5.87438e-05	5.16139e-05	6.33853e-05	7.56339e-05	8.42719e-05	7.58541e-05
P13010	X-ray repair cross-complementing protein 5	0.000158974	0.000157739	0.000164414	9.45416e-05	0.000100368	9.54894e-05	0.000145827	0.000142163	0.000139397	0.000168464	0.000175896	0.000168762	0.000195805	0.000201174	0.000194558	0.000167362	0.000174986	0.000168678	0.000135396	0.000138663	0.000134214	0.000119216	0.000120279	0.000120059	0.000136076	0.000140606	0.000136963	0.000151134	0.000147759	0.000147375	0.000150107	0.000145091	0.000151533	0.000136742	0.00013199	0.00013021	9.23717e-05	9.10493e-05	8.69292e-05	0.000127651	0.000132826	0.00012849	0.000111042	0.000116058	0.000109095
Q99417	c-Myc-binding protein	0.000162104	0.0001562	0.00016309	0.000172124	0.000167901	0.000165298	0.000172741	0.000155852	0.000165277	9.64689e-05	9.8679e-05	9.2357e-05	0.000140976	0.000137645	0.000135703	0.000112944	0.000116955	0.000110115	0.000138529	0.000135693	0.000134716	0.000101836	0.000105127	0.000108224	0.000115293	0.000118612	0.000120265	0.000163227	0.000167479	0.000159142	0.000138401	0.000139166	0.000152146	0.000126645	0.000127372	0.000135957	9.91667e-05	0.00010599	9.7963e-05	0.000130799	0.000141809	0.000136414	0.000125681	0.000143861	0.000127091
Q6VEQ5	WAS protein family homolog 2	0.000158042	0.000137843	0.000154014	9.05305e-05	8.96298e-05	8.67055e-05	0.000196585	0.00018841	0.000166966	0.000134897	0.000131929	0.00012973	0.000149719	0.00014584	0.000151128	0.000138755	0.000134902	0.000141211	0.000172757	0.00016697	0.000187858	0.000125935	0.000122958	0.000146514	0.00013633	0.000146728	0.000141926	0.000124849	0.000127739	0.000111829	0.000158699	0.000159064	0.00016278	0.000131015	0.000120886	0.000122875	0.000113362	0.000115221	0.000123442	0.000159824	0.000136015	0.000141936	0.000158372	0.000160272	0.000154161
P13612	Integrin alpha-4	0.000132614	0.000148803	0.000150675	6.24784e-05	5.82244e-05	6.06967e-05	0.000219627	0.000215677	0.000217999	8.55004e-05	8.31804e-05	9.31086e-05	0.000212717	0.000210604	0.000209386	0.000113905	0.000108137	0.000115356	7.36331e-05	7.20357e-05	7.07838e-05	0.00019626	0.000209639	0.000188962	0.000125809	0.000127579	0.000139766	0.000149025	0.000153138	0.000157629	0.000157177	0.000153489	0.000148079	0.000141277	0.000143465	0.000143557	0.000128882	0.000130169	0.000126809	0.000210035	0.000222028	0.000213299	0.000158667	0.000160884	0.000146996
Q99627	COP9 signalosome complex subunit 8	0.000173061	0.000169515	0.000180096	0.000124374	0.000138634	0.000128187	0.000135089	0.000131911	0.000133452	0.000134794	0.000139828	0.000145953	0.000169916	0.000172146	0.00016533	0.000148219	0.000159746	0.000143458	0.000125621	0.000131442	0.000131433	0.000107553	9.99521e-05	9.88816e-05	0.000150276	0.000153011	0.000129191	0.000170784	0.000166844	0.000175673	0.000151476	0.000158861	0.000165111	8.86654e-05	8.38667e-05	8.57261e-05	0.000141516	0.000142446	0.000138344	0.000126208	0.000127109	0.000128535	0.000131562	0.000148755	0.000134056
Q8WVX9	Fatty acyl-CoA reductase 1	0.000139369	0.00015411	0.000149268	0.000188092	0.000164319	0.000175278	0.000112713	9.71175e-05	9.22769e-05	0.000134897	0.000131929	0.00012973	0.000149719	0.00014584	0.000151128	0.000138755	0.000134902	0.000141211	0.000144763	0.000144071	0.000145768	0.000137999	0.000137125	0.000140557	0.000148742	0.000139873	0.00014719	0.000185022	0.000195112	0.000198072	8.81293e-05	6.74278e-05	8.67348e-05	0.000178763	0.000204155	0.000198537	0.000113622	0.000109731	0.000119124	0.000314659	0.000346048	0.000342634	0.000170465	0.000179568	0.000143982
Q9Y5P6	Mannose-1-phosphate guanyltransferase beta	0.000123456	0.000137626	0.000133918	0.0001538	0.000142983	0.000161698	0.000224876	0.000221959	0.000221373	9.70937e-05	8.75636e-05	7.95985e-05	0.000178868	0.000160897	0.000145332	8.10428e-05	7.12315e-05	9.74728e-05	0.000157719	0.000173589	0.000164744	0.000139224	0.000125968	0.000132552	0.000251497	0.000285437	0.000257473	0.000110725	0.000113594	0.000103486	0.000104338	0.000107312	0.00011381	8.4147e-05	8.10814e-05	8.07837e-05	0.000101758	9.27284e-05	0.000106355	9.79358e-05	0.000109004	0.000103448	8.54803e-05	0.000103338	9.54166e-05
Q96NB3	Zinc finger protein 830	0.000173027	0.000185056	0.000171288	0.000159447	0.000132734	0.000119453	0.000145457	0.000144019	0.000139429	0.000189942	0.000182298	0.000186984	0.00022235	0.000234979	0.000217031	0.00014726	0.000129468	0.000151845	0.000147582	0.000173531	0.000153717	0.00015063	0.000160624	0.000162318	0.000132086	0.000124347	0.000124688	0.000141418	0.000136794	0.00013532	0.000129461	0.000138532	0.000137772	0.000178318	0.000143465	0.000143557	0.00014641	0.000168446	0.000154845	0.000216858	0.000241517	0.000219719	0.00011896	0.0001264	0.000123916
Q9C0E2	Exportin-4	0.000148931	0.000145825	0.000144378	0.000113243	0.000122179	0.000113934	8.76145e-05	8.94853e-05	8.91483e-05	0.000123351	0.000122903	0.000115528	0.000215761	0.000215336	0.000209114	0.000154392	0.00016889	0.000162504	0.000102806	0.000108647	0.000106223	0.000160841	0.000178564	0.000162084	0.000207585	0.000227006	0.000210776	0.000219516	0.000236663	0.000219163	0.000130015	0.000139493	0.000136296	0.000159275	0.000157135	0.000153216	0.000104498	9.49729e-05	0.000109088	0.000136883	0.00015096	0.000151657	9.85368e-05	0.000101691	9.07419e-05
A0FGR8	Extended synaptotagmin-2	0.000158331	0.000159543	0.000162526	0.00010284	0.000109513	0.000105998	0.00011873	0.000112932	0.000111681	9.09465e-05	8.10121e-05	8.60479e-05	0.000249595	0.00025275	0.000242165	0.00022336	0.000234239	0.000220182	0.000109875	0.000104533	0.000106115	0.000115383	0.00012246	0.000118327	0.000133955	0.000139031	0.000134619	0.000152544	0.000158184	0.000142654	6.111e-05	5.67262e-05	6.80628e-05	0.000138562	0.000137005	0.000133466	0.000132393	0.000127964	0.000124887	0.000224055	0.000233367	0.00023012	0.000192239	0.000190615	0.00019236
P24928	DNA-directed RNA polymerase II subunit RPB1	0.0001342	0.000130262	0.000133411	0.000111224	0.000118204	0.000114182	0.000139132	0.000126119	0.000129543	0.00012173	0.000115486	0.000110658	0.00013441	0.000140066	0.00013211	0.000133309	0.000135343	0.00013263	0.000139643	0.000144305	0.000139824	0.000116659	0.000115054	0.000112101	0.000139133	0.000140959	0.000139487	0.000132174	0.000126875	0.000128144	0.00013511	0.000139037	0.00015169	0.000141753	0.000136168	0.000136316	0.000117848	0.000129155	0.000113666	0.000133935	0.000142108	0.000138755	0.000126515	0.000128102	0.000118625
P13591	Neural cell adhesion molecule 1	4.1096e-05	2.05065e-05	3.26245e-05	2.30093e-05	2.37268e-05	1.60887e-05	0.000225764	0.000221474	0.000209326	6.44298e-05	6.21194e-05	5.61075e-05	0.000463572	0.000455401	0.000452361	6.79947e-05	6.012e-05	5.83111e-05	0.000211899	0.000215052	0.000217639	4.82894e-05	5.52113e-05	5.39178e-05	0.000520052	0.000591339	0.000551637	0.000149025	0.000153138	0.000157629	0.000157177	0.000153489	0.000148079	0.000141277	0.000143465	0.000143557	8.46209e-05	8.26308e-05	7.3394e-05	2.95624e-05	3.0767e-05	3.09766e-05	2.61746e-05	2.94944e-05	2.63152e-05
O14579	Coatomer subunit epsilon	0.000124053	0.000118692	0.00012527	0.000142834	0.000144734	0.000142468	0.000224449	0.000222483	0.000220325	0.000144016	0.000139796	0.000137799	0.0001519	0.000160402	0.000149273	0.000112928	0.000117985	0.00010921	0.000197374	0.00020564	0.000197618	0.00013766	0.000136975	0.000142998	0.000203178	0.00020195	0.000189548	0.000187364	0.000191391	0.000187131	0.000104076	0.000104812	0.000112363	0.000102471	9.34523e-05	9.54974e-05	0.000167286	0.00017686	0.000173152	0.000102227	0.000105271	0.000109922	0.000161754	0.000168989	0.000158869
P00813	Adenosine deaminase	0.000180871	0.000183949	0.00019298	0.000119451	0.000119713	0.000117352	0.000196334	0.000189264	0.000186683	5.59193e-05	5.25286e-05	5.23502e-05	0.000250707	0.000262796	0.000258518	0.00015317	0.000152783	0.000151725	5.56444e-05	5.07128e-05	5.12219e-05	0.000112312	0.000115709	0.00011014	0.00018156	0.000190294	0.000181715	0.000305258	0.000296267	0.000295424	6.01011e-05	6.87233e-05	6.21226e-05	7.78185e-05	6.94399e-05	6.42763e-05	0.000221016	0.000246808	0.000226886	6.79576e-05	6.17151e-05	6.51757e-05	0.000119993	0.000121707	0.000114457
P26639	Threonine--tRNA ligase 1, cytoplasmic	0.000132751	0.000129034	0.00013961	0.000110758	0.000115056	0.000111984	0.000243208	0.000245419	0.000241194	0.000148564	0.000150883	0.000149712	0.000219838	0.000217701	0.000218637	9.70912e-05	9.4344e-05	8.86605e-05	0.00023512	0.000245681	0.000242656	0.000142459	0.000142462	0.00014195	0.000151259	0.000156143	0.000148723	0.00014491	0.000142972	0.000141283	0.000119957	0.000120784	0.000123977	0.000122382	0.000116783	0.000120215	0.000206649	0.000215495	0.000207237	0.000128714	0.00013447	0.000131436	0.000122099	0.000119492	0.000113449
Q9Y5S9	RNA-binding protein 8A	0.000128758	0.000126085	0.000134144	0.0001369	0.000142338	0.000143923	0.000139974	0.000137115	0.000134079	0.000114229	0.000104696	0.000104379	0.000187355	0.000189392	0.000181284	0.000176117	0.000176363	0.000178975	0.000134296	0.000136744	0.000141302	0.00013153	0.000141662	0.000131169	0.000127187	0.000124103	0.000123064	0.000148815	0.000148126	0.000141581	0.000141112	0.000142271	0.000144719	0.000100341	9.56146e-05	9.55607e-05	0.000110611	0.000107349	0.000110552	0.000200739	0.000202344	0.000201892	0.000118386	0.000122956	0.00011297
P09669	Cytochrome c oxidase subunit 6C	0.000173489	0.000167862	0.000178085	0.000123395	0.000119291	0.000125146	0.000260199	0.000229087	0.000220737	0.000154796	0.000155011	0.000147087	7.78128e-05	8.68037e-05	7.90635e-05	0.000102579	0.000107945	9.68855e-05	0.000144763	0.000144071	0.000145768	0.000137999	0.000137125	0.000140557	0.000148742	0.000139873	0.00014719	0.000169462	0.000162335	0.000153842	6.37204e-05	6.86785e-05	5.89946e-05	0.00015952	0.000138295	0.000144276	0.00014672	0.000140223	0.000147352	0.000150858	0.000143032	0.000144944	0.000143237	0.000137785	0.000148826
Q96RQ1	Endoplasmic reticulum-Golgi intermediate compartment protein 2	0.000205768	0.000207313	0.00021674	0.000110822	0.000111572	0.000105236	0.000190552	0.000185614	0.000180501	0.000124043	9.81887e-05	0.000101398	0.000130359	0.00012782	0.000148522	0.000114034	0.00011048	0.000103067	0.000183646	0.000196818	0.000191788	0.000255469	0.00027221	0.000257184	0.000181932	0.000186922	0.000177114	0.000146671	0.0001478	0.000140458	0.000121906	0.0001254	0.000133239	9.49544e-05	9.04861e-05	8.89023e-05	0.000146099	0.000145571	0.000141108	0.000148301	0.000149698	0.000181794	0.000103179	0.00010509	0.00012297
P53007	Tricarboxylate transport protein, mitochondrial	0.000179632	0.000195035	0.000209921	9.29524e-05	9.79938e-05	9.86752e-05	0.000182539	0.000179518	0.000174628	0.000179993	0.000175372	0.000180316	0.000235414	0.000245579	0.000247311	0.000163119	0.000169579	0.000155618	0.000117156	0.000114434	0.000100542	0.000154297	0.000142435	0.000147224	0.000129303	0.000133848	0.000130376	0.000161984	0.000165862	0.000165701	0.000128475	0.000116118	0.000117891	0.000117117	0.000112138	0.000115955	0.000108212	0.000113856	0.00010486	8.9412e-05	9.18063e-05	9.70788e-05	0.000116969	0.000115995	0.000101162
P10644	cAMP-dependent protein kinase type I-alpha regulatory subunit	0.000121653	0.000121634	0.00013378	7.12763e-05	6.98747e-05	6.95543e-05	0.000161031	0.000153429	0.00015757	0.000160326	0.000161333	0.000160804	0.000154463	0.000157863	0.000152102	0.00011979	0.000114181	0.000114061	0.000124519	0.000127749	0.000121929	0.000113892	0.000107353	0.000105509	0.000147966	0.000156848	0.000156784	0.000134917	0.000133385	0.000136031	0.000101329	0.00010011	0.000104366	0.000100019	0.000100241	0.000100969	0.000154504	0.000167755	0.000156595	0.000113987	0.000126493	0.00011677	0.000148282	0.000157173	0.000151638
Q9H9A6	Leucine-rich repeat-containing protein 40	0.000140207	0.000108743	0.000111656	9.35196e-05	0.000106453	8.93665e-05	0.000112951	0.000113346	0.00010088	0.000108568	0.000113835	0.000113893	0.000168222	0.000170898	0.000151697	0.000104668	0.000100948	0.000105988	0.000144763	0.000144071	0.000145768	0.000137999	0.000137125	0.000140557	0.000148742	0.000139873	0.00014719	0.000167119	0.000162146	0.000160363	0.000148287	0.00014747	0.000159358	0.000123165	0.000119338	0.000143232	0.00014672	0.000140223	0.000147352	0.000150858	0.000143032	0.000144944	0.000143237	0.000137785	0.000148826
Q8N3U4	Cohesin subunit SA-2	0.000139812	0.000143351	0.000146976	0.000144649	0.000146104	0.000144765	0.000148427	0.000150481	0.000151243	0.000120023	0.000116034	0.000119362	0.000139284	0.000139403	0.00013722	0.000164766	0.000166237	0.00016104	0.000128518	0.000132728	0.000131521	0.000106902	9.89036e-05	9.96618e-05	0.000123637	0.000116013	0.000124412	0.000126214	0.000125394	0.000114392	0.000113372	0.000117625	0.000122104	9.05171e-05	8.91009e-05	8.91095e-05	7.29041e-05	7.05477e-05	7.37525e-05	0.000148669	0.000158224	0.000143968	7.36224e-05	6.88923e-05	6.93235e-05
Q9UK53	Inhibitor of growth protein 1	0.000135817	0.000135543	0.000126303	0.000138567	0.000133958	0.000136252	0.000126409	0.000133081	0.000135711	0.000234981	0.000193638	0.000197734	0.000304871	0.000361072	0.000351007	0.000153862	0.000150133	0.000164556	0.000289526	0.000257728	0.000273181	0.000217731	0.000224478	0.000238426	0.000246801	0.000221207	0.000236048	0.000149025	0.000153138	0.000157629	0.000157177	0.000153489	0.000148079	0.000141277	0.000143465	0.000143557	0.000179776	0.000181237	0.000181133	0.000267131	0.000295109	0.000289315	0.00023269	0.000225466	0.000192356
Q15274	Nicotinate-nucleotide pyrophosphorylase [carboxylating]	0.000135817	0.000135543	0.000126303	0.000138567	0.000133958	0.000136252	0.000126409	0.000133081	0.000135711	0.000134897	0.000131929	0.00012973	0.000149719	0.00014584	0.000151128	0.000138755	0.000134902	0.000141211	8.00665e-05	7.39922e-05	8.74611e-05	7.97326e-05	8.2952e-05	7.68724e-05	0.000272509	0.000327753	0.00028711	0.000171856	0.000180192	0.000180986	0.000259661	0.000279708	0.000284791	7.85243e-05	7.3488e-05	6.91558e-05	5.80369e-05	5.19655e-05	5.48994e-05	0.00062681	0.000704727	0.000667961	4.28065e-05	4.88772e-05	4.37688e-05
P62318	Small nuclear ribonucleoprotein Sm D3	0.000168033	0.000169958	0.000179616	0.000161724	0.000159305	0.000169231	0.000161163	0.000148003	0.000156928	0.000156141	0.00014842	0.000145397	0.000184188	0.000189613	0.000186989	0.000173983	0.000181156	0.0001813	0.000212811	0.000229117	0.000224098	0.000167838	0.000157344	0.000151267	0.000184069	0.000197456	0.000183605	0.000187973	0.000190931	0.000175441	0.000184199	0.000178388	0.000187191	0.00016777	0.000163307	0.000158286	0.00013504	0.000143866	0.000134757	0.000159328	0.000164406	0.000156159	0.000134195	0.000139286	0.000131782
P51649	Succinate-semialdehyde dehydrogenase, mitochondrial	0.000186147	0.000188307	0.00018474	3.87635e-05	3.78877e-05	4.21254e-05	0.000170405	0.000168762	0.000168006	0.000136779	0.000116486	0.000140893	0.0001279	0.000130917	0.000126174	0.00015091	0.000148811	0.000146684	0.000171999	0.000168782	0.000169442	0.000146932	0.000152578	0.000149791	0.000109559	0.000113669	0.000113215	0.000203536	0.000207971	0.000212827	0.000132439	0.000150229	0.000138261	0.000168537	0.000167222	0.000170841	0.000191411	0.00019231	0.000200693	0.000167148	0.000164233	0.00016866	0.000162044	0.000159299	0.000152917
O00148	ATP-dependent RNA helicase DDX39A	0.000148515	0.000146534	0.000155385	0.00014468	0.000149734	0.000147745	0.000131489	0.00012469	0.00012215	0.000125862	0.000127151	0.000127118	0.000191902	0.000193074	0.0001886	0.000149541	0.000158817	0.000150899	0.000162437	0.000161911	0.000168651	0.000131253	0.000130184	0.000129898	0.000125211	0.000128136	0.000121036	0.000169045	0.000166621	0.000164778	0.00017896	0.000181287	0.000182923	0.00013937	0.00013668	0.000135227	0.000117252	0.000116415	0.000113111	0.000185894	0.000193106	0.000188662	0.000121282	0.000121341	0.000117185
Q9UNP9	Peptidyl-prolyl cis-trans isomerase E	0.000138168	0.000133234	0.000133123	8.65211e-05	9.50714e-05	8.63482e-05	0.000101558	9.88004e-05	9.73228e-05	0.000123464	0.000126459	0.00012527	0.000167419	0.000175725	0.000164851	0.000147076	0.00014934	0.00014692	0.000106696	9.99771e-05	0.000100244	0.000157479	0.000163762	0.000152541	0.000130625	0.000144547	0.000139835	0.000130741	0.000127121	0.000124334	0.000103805	9.46246e-05	0.000100212	0.000125051	0.000116751	0.000118387	0.000129679	0.0001403	0.000128827	0.000212784	0.000217342	0.000222586	0.00011376	0.00011794	0.000107867
P12268	Inosine-5'-monophosphate dehydrogenase 2	0.000152771	0.000147468	0.000153704	0.000139873	0.000142064	0.000138106	0.000191051	0.00019248	0.000188889	0.000139983	0.000136908	0.000135909	0.000184921	0.000191757	0.000187106	8.4982e-05	8.37813e-05	8.19208e-05	0.000133354	0.000138248	0.00013057	0.000138142	0.000135515	0.000138445	0.000114332	0.000119559	0.00011598	0.000123795	0.00011853	0.000117361	0.000124915	0.000122085	0.000130762	0.000198139	0.000197174	0.000198561	0.000100404	0.000103914	9.93735e-05	0.000193966	0.000201805	0.000195005	8.97511e-05	9.26079e-05	8.75817e-05
Q9BYG3	MKI67 FHA domain-interacting nucleolar phosphoprotein	0.000217927	0.000213444	0.000240092	0.00017182	0.000174302	0.000169445	0.000257854	0.000241954	0.000244475	0.000191591	0.000191971	0.000196611	0.000116596	0.000122214	0.000116971	0.000147685	0.000155029	0.00014485	0.00018221	0.000188713	0.000187431	0.000106237	0.000103444	9.88871e-05	0.000134077	0.000140498	0.000144105	0.000130573	0.000135282	0.000132423	0.000158115	0.000161778	0.000171821	0.000138453	0.000134284	0.000127416	0.000118817	0.000115481	0.00011906	0.000237423	0.000239585	0.000237716	9.37856e-05	9.38489e-05	8.78776e-05
Q02447	Transcription factor Sp3	0.000135817	0.000135543	0.000126303	0.000138567	0.000133958	0.000136252	0.000126409	0.000133081	0.000135711	0.000134897	0.000131929	0.00012973	0.000149719	0.00014584	0.000151128	0.000138755	0.000134902	0.000141211	0.000154993	0.000148082	0.000152948	0.0001773	0.000177352	0.000180286	0.000177726	0.000171622	0.000174295	0.000159575	0.000178209	0.000192154	0.000125533	0.000135831	0.000148079	0.000180973	0.000179649	0.000180082	0.000111538	0.000108029	0.000107883	0.000185493	0.000182073	0.00019671	0.000123506	0.000132864	0.00011048
P40616	ADP-ribosylation factor-like protein 1	0.000170739	0.000149399	0.000165196	0.000181408	0.00017612	0.000194416	0.00023222	0.000231201	0.000226774	0.000144308	0.000142448	0.000135456	0.000142613	0.000148263	0.000151415	9.79913e-05	9.84075e-05	0.000100194	0.000147009	0.000147424	0.000158884	0.000173494	0.000163588	0.000165284	0.000217321	0.000225021	0.000207152	0.000154926	0.00016059	0.000149808	0.000110534	0.000105561	0.000114592	0.000104441	0.000101404	0.000101059	0.000135562	0.000139841	0.000131893	0.000129265	0.00013578	0.000144888	0.000150164	0.000149446	0.000146794
Q96A33	PAT complex subunit CCDC47	0.000141488	0.000143274	0.00014134	0.00011109	0.000117082	0.00011117	0.000123826	0.000115417	0.000120616	0.000147389	0.000157787	0.000153388	0.000151926	0.000148663	0.000143249	0.000149194	0.000149295	0.000148417	0.000176073	0.000174131	0.000175802	0.000132292	0.000139552	0.000132126	0.000150349	0.00015952	0.00015303	0.000150712	0.000149646	0.000151868	0.000112614	0.000108185	0.000113927	0.000103233	0.000100377	0.000101602	0.000180328	0.000185322	0.000175986	0.000185474	0.00019368	0.000203259	0.000176866	0.000179818	0.00016695
Q8WWI5	Choline transporter-like protein 1	0.000163955	0.000155479	0.00016697	9.42007e-05	8.86643e-05	9.94697e-05	0.000106002	9.60807e-05	0.000104796	0.000143334	0.000142656	0.000131984	0.000129535	0.000127699	0.00013842	0.000144926	0.000155245	0.000154262	8.97295e-05	8.83887e-05	8.71007e-05	0.000155389	0.000159076	0.000146998	0.000267843	0.000279957	0.000283108	0.000169468	0.000155328	0.000143352	8.05033e-05	8.30859e-05	9.35692e-05	8.321e-05	6.94529e-05	8.06749e-05	0.000149584	0.00014872	0.000139982	0.000174723	0.000178106	0.000172235	0.000101821	9.19497e-05	9.64735e-05
Q96CU9	FAD-dependent oxidoreductase domain-containing protein 1	0.000189364	0.000188116	0.000190514	0.000136079	0.000132675	0.000129945	0.00011738	0.000106316	0.000111288	0.000114643	0.000112869	0.000108415	0.000170926	0.000181784	0.000183665	9.35516e-05	9.1336e-05	8.68065e-05	9.70894e-05	0.000102282	9.97946e-05	0.000152943	0.000141597	0.000146432	0.000127311	0.000130616	0.000125703	0.000111123	7.25856e-05	7.79034e-05	8.40397e-05	7.27522e-05	8.68789e-05	0.000118412	8.70742e-05	0.000104971	0.000128407	0.000118472	0.00012088	0.000158041	0.000153455	0.000167637	0.00010841	0.000117206	0.00011425
Q9NQ48	Leucine zipper transcription factor-like protein 1	0.000135817	0.000135543	0.000126303	0.000138567	0.000133958	0.000136252	0.000126409	0.000133081	0.000135711	0.000106345	0.000107942	0.000114118	5.77411e-05	5.60699e-05	6.19461e-05	3.41192e-05	2.86066e-05	3.0934e-05	0.00011523	0.000113454	0.000112114	0.000143817	0.000140668	0.000143472	7.37387e-05	7.4764e-05	7.30192e-05	0.000103263	9.3629e-05	8.81367e-05	1.43853e-05	1.75789e-05	1.49968e-05	7.9771e-05	7.64501e-05	6.93196e-05	8.54682e-05	8.801e-05	8.14603e-05	0.000795212	0.000850103	0.000812423	8.7243e-05	9.61187e-05	8.45698e-05
P04844	Dolichyl-diphosphooligosaccharide--protein glycosyltransferase subunit 2	0.000148862	0.00014605	0.000144482	0.00013247	0.000141377	0.000136584	0.000193177	0.000188234	0.000186474	7.80887e-05	7.09649e-05	6.97586e-05	0.000120534	0.000124198	0.000119351	7.62306e-05	7.57124e-05	7.56572e-05	0.00012463	0.000132684	0.000130581	0.000144306	0.00014812	0.000143032	0.000183999	0.000182446	0.000180102	0.000133815	0.00012882	0.000126171	8.58773e-05	8.2802e-05	8.83779e-05	0.000103344	0.000102564	9.98724e-05	0.000168917	0.0001771	0.000172449	0.000148375	0.000150702	0.000158147	0.000149856	0.000151384	0.000144979
Q8N4V1	ER membrane protein complex subunit 5	9.92172e-05	9.5276e-05	9.43175e-05	9.6727e-05	0.000110037	9.76543e-05	0.000132052	0.000135457	0.000129322	0.000124091	0.000137378	0.000142232	0.00013173	0.000137444	0.000122189	0.000126599	0.000118525	0.000132551	0.000120943	0.000108653	0.000110219	0.000127727	0.00011295	0.000108068	0.000135339	0.000138777	0.000139261	0.000126718	0.000135309	0.000130429	9.86849e-05	0.000113282	0.000108674	7.63662e-05	8.41105e-05	9.55059e-05	0.000135932	0.000131631	0.000108708	0.000169715	0.000179491	0.000199653	0.000141131	0.000135421	0.000168523
Q6P587	Acylpyruvase FAHD1, mitochondrial	0.000118503	0.000117291	0.000121079	9.92021e-05	0.00011117	9.8062e-05	0.000174112	0.00017555	0.000172489	0.000165838	0.000165643	0.000159383	0.000158035	0.000159003	0.000153832	0.000138718	0.000136991	0.000135592	8.02082e-05	7.70474e-05	7.56334e-05	0.000107345	0.000111148	0.000108275	0.0001844	0.000193689	0.000186794	0.000160144	0.000152308	0.000151519	0.000104632	0.000101921	9.98718e-05	0.000141277	0.000127618	0.000125485	0.000161161	0.00016287	0.00014583	0.000177108	0.000187753	0.000191604	0.000118235	0.000130367	0.000124548
Q9NYU2	UDP-glucose:glycoprotein glucosyltransferase 1	0.000164641	0.000161382	0.000165865	0.000137647	0.000144573	0.000140498	0.000170549	0.000163421	0.000163439	0.000193131	0.000197047	0.000187747	0.000120721	0.000124781	0.000121702	0.000115278	0.000114169	0.000110202	0.000209942	0.000217342	0.000218091	0.000117637	0.00012117	0.000118603	0.000211892	0.000216074	0.000212386	0.000112965	0.000112675	0.000114041	0.000102837	0.000101462	0.000105852	0.000113566	0.000108697	0.000113188	0.000156121	0.000158983	0.0001484	0.000160465	0.00016986	0.000164961	0.000105293	0.000104154	0.000103911
Q9H147	Deoxynucleotidyltransferase terminal-interacting protein 1	0.000109651	9.65794e-05	0.000100425	8.60218e-05	8.15216e-05	8.79177e-05	0.000151536	0.000120465	0.000122846	9.73039e-05	8.80668e-05	9.68563e-05	0.000204445	0.000230717	0.000209013	0.00012032	0.000119864	0.000119246	0.000144763	0.000144071	0.000145768	0.000137999	0.000137125	0.000140557	0.000148742	0.000139873	0.00014719	0.000157633	0.000163642	0.000137143	0.000128238	0.000103619	0.000126696	0.00019177	0.000188007	0.000182427	0.000149852	0.000136162	0.000129158	0.000182248	0.000179444	0.000164498	0.000149133	0.000145976	0.000137823
Q6PI48	Aspartate--tRNA ligase, mitochondrial	0.000136439	0.000132796	0.000138028	7.93494e-05	8.22704e-05	7.96267e-05	0.000159731	0.000156569	0.000155827	0.000109992	0.000103051	0.000103014	0.000117119	0.000116479	0.00011191	7.73304e-05	8.44693e-05	7.75194e-05	0.000154049	0.000154748	0.00015446	0.000183632	0.000182633	0.000180279	0.000175152	0.000184919	0.000187554	0.000163467	0.000158809	0.000157419	0.000160559	0.000166547	0.000154773	0.000160766	0.000165003	0.00016111	0.000125259	0.000128123	0.000123162	0.00016328	0.000163954	0.000166794	0.000107927	0.000108821	0.000106148
Q5JSH3	WD repeat-containing protein 44	0.000135817	0.000135543	0.000126303	0.000138567	0.000133958	0.000136252	0.000126409	0.000133081	0.000135711	0.000134897	0.000131929	0.00012973	0.000149719	0.00014584	0.000151128	0.000138755	0.000134902	0.000141211	8.98529e-05	9.7467e-05	0.000110344	0.000118058	0.000106052	0.000114476	0.00012505	0.000125404	0.000136555	0.000161674	0.000157628	0.000155197	8.34397e-05	0.000118196	9.57489e-05	0.000104868	0.000101178	9.90279e-05	0.000122747	0.000111583	0.00012785	0.000114376	0.000131346	0.000115103	0.000124045	0.000102663	0.000108701
Q9UPN3	Microtubule-actin cross-linking factor 1, isoforms 1/2/3/5	0.000178616	0.000178966	0.000183286	0.000175878	0.000179684	0.000181504	8.44365e-05	7.46533e-05	7.60553e-05	0.000138494	0.000134757	0.00012505	0.000160287	0.000165691	0.000162638	0.000134596	0.000140121	0.000137593	0.000171832	0.000170994	0.000167431	0.000138788	0.000146194	0.000138078	0.000128853	0.000128438	0.000129385	0.000200689	0.000211563	0.000193972	0.000156119	0.000151139	0.000171256	0.000113031	0.00010411	0.000110434	0.000114254	0.00011741	0.000105908	0.000187491	0.000188992	0.000188394	0.000111415	0.000109515	0.000107137
Q9BPY3	Protein FAM118B	0.000115756	0.000113629	0.000139665	9.37609e-05	8.95724e-05	9.84492e-05	0.00041228	0.000426602	0.0004028	7.68463e-05	6.61522e-05	7.52558e-05	0.000278577	0.000296242	0.000285209	0.000118632	0.000103702	0.000132109	0.000130486	0.000137803	0.000128855	0.000182731	0.000180181	0.000176741	0.000120266	0.00011837	0.000128831	0.000133675	0.000139136	0.00013564	0.000119232	0.000121427	0.000120947	0.000117025	0.000116919	0.000110249	9.15031e-05	0.000101649	7.88255e-05	0.000139503	0.00013688	0.000114812	7.61108e-05	7.67939e-05	7.69467e-05
Q14232	Translation initiation factor eIF-2B subunit alpha	0.00010157	9.6308e-05	0.00010794	0.000127864	0.000130316	0.000131666	0.000215528	0.000214703	0.000206798	0.000176853	0.000187673	0.000182407	0.000171718	0.000174412	0.000177086	0.000108846	0.000107285	0.000106151	0.00017095	0.0001754	0.000178324	0.00014855	0.000150247	0.000138591	0.000114813	0.000117061	0.000112398	0.000146026	0.000149871	0.000145406	0.000136555	0.000138313	0.000135127	0.000116259	0.000107416	0.000111683	7.83903e-05	7.88523e-05	7.30529e-05	0.000153276	0.00015252	0.000141298	7.94947e-05	7.5395e-05	7.36509e-05
P30041	Peroxiredoxin-6	0.000137652	0.000137969	0.000149218	0.000216604	0.00021432	0.000210826	0.000193882	0.000194114	0.00018994	0.000151496	0.000160335	0.000159731	0.00023537	0.000247122	0.000239429	0.000135959	0.000135643	0.000130408	0.000177736	0.000178103	0.000179695	0.000181402	0.000175793	0.000177478	0.000178992	0.000189002	0.000181332	0.000129127	0.00012373	0.000122346	0.000117547	0.000118119	0.000119807	0.000134266	0.000133166	0.000134712	7.75976e-05	7.60387e-05	7.48457e-05	0.000200384	0.0002042	0.00019196	9.05489e-05	9.3163e-05	9.13634e-05
Q9Y450	HBS1-like protein	0.000152411	0.000152031	0.000156413	9.16899e-05	9.70928e-05	9.58896e-05	0.000115773	0.000118898	0.000116776	0.000153521	0.000158039	0.000155733	0.000199768	0.000199854	0.000200986	0.000148369	0.000155574	0.00015378	0.000108025	0.000115178	0.000117936	0.000180365	0.000185203	0.000176758	0.000161563	0.000170567	0.00016852	0.000126234	0.00012725	0.000124536	0.000111324	0.000120612	0.000115438	0.00012925	0.000128831	0.000129852	9.66543e-05	9.29595e-05	9.52747e-05	0.00016005	0.00016543	0.000158253	0.000108205	0.000115104	0.000109917
Q16778	Histone H2B type 2-E	0.000141914	0.000142173	0.000150361	0.000114945	0.000114989	0.000112808	0.000104189	9.70106e-05	9.74857e-05	0.000117164	0.00011481	0.00011401	0.000237792	0.000249958	0.00022594	0.000153365	0.000156197	0.000155006	0.000150903	0.000150823	0.000156478	0.000117778	0.000118034	0.000113527	0.000137505	0.000138418	0.000136367	0.000175	0.000175657	0.000170243	0.000159164	0.000158105	0.000166436	0.000169187	0.000153668	0.000146331	0.000124171	0.000129943	0.000122854	0.000157162	0.000163634	0.000160697	0.000139407	0.000143196	0.000139668
O43823	A-kinase anchor protein 8	0.000162093	0.000162442	0.000159686	0.000171478	0.000165531	0.000166076	0.000134101	0.000124015	0.000121659	0.000142201	0.000142814	0.000147723	0.000134001	0.000143568	0.000131672	0.000136097	0.000146342	0.000135836	0.000190871	0.000198226	0.000188061	0.000118424	0.000119089	0.000121345	0.00016025	0.000173511	0.000151745	0.000202721	0.000198694	0.000183425	0.000164159	0.000173539	0.000172788	0.000171292	0.000174279	0.00016512	0.000119442	0.000126423	0.000113845	0.000174624	0.000184507	0.000188082	0.000112776	0.000118158	0.000103098
Q9NV31	U3 small nucleolar ribonucleoprotein protein IMP3	0.000202281	0.000218575	0.000230885	0.000127757	0.000111394	0.000118495	0.000167088	0.000157502	0.000167113	0.000134897	0.000131929	0.00012973	0.000149719	0.00014584	0.000151128	0.000138755	0.000134902	0.000141211	0.000114375	0.000139871	0.000128344	0.000132768	0.000119534	0.000129902	0.000161318	0.000126008	0.000143757	0.000149025	0.000153138	0.000157629	0.000157177	0.000153489	0.000148079	0.000141277	0.000143465	0.000143557	0.0001944	0.000208177	0.000182132	0.000249079	0.000280355	0.000272865	0.000183905	0.000197957	0.000212123
P54725	UV excision repair protein RAD23 homolog A	0.000146325	0.000155512	0.000154215	0.000118096	0.000118577	0.000117916	0.000155956	0.000154823	0.000153359	0.000173365	0.000183597	0.00018103	0.000191561	0.000214601	0.000212326	0.000126093	0.000135415	0.000151949	0.000230532	0.000219505	0.000219387	0.00011445	0.00011983	0.000113295	0.00013747	0.000152104	0.000133851	0.000122165	0.000109004	0.000118835	0.00011533	8.72067e-05	0.000101745	0.000140502	0.000127452	0.000141456	0.000121075	0.000119428	0.000108017	0.000109787	0.000119244	0.00011746	0.000157955	0.000148002	0.000143466
Q15011	Homocysteine-responsive endoplasmic reticulum-resident ubiquitin-like domain member 1 protein	0.000132174	0.00013816	0.000126303	0.000124443	0.000138844	0.000140199	0.000261905	0.000268018	0.00024696	0.000153587	0.000131134	0.000137936	0.000156033	0.000128269	0.000137927	0.000115351	0.00010524	0.000116116	0.000163404	0.000192622	0.000175721	6.35172e-05	7.21314e-05	6.93157e-05	0.000124291	0.000119563	0.000125817	0.000119421	0.000143857	0.000130031	8.36161e-05	8.78559e-05	9.57281e-05	0.000144132	0.00014588	0.000124706	0.00014672	0.000140223	0.000147352	0.000150858	0.000143032	0.000144944	0.000143237	0.000137785	0.000148826
P49755	Transmembrane emp24 domain-containing protein 10	0.000132861	0.000133818	0.000153928	0.00018769	0.00018079	0.000184335	0.000285969	0.000282351	0.000281321	0.000218782	0.00022541	0.000225212	0.00018653	0.00019418	0.000179681	0.000132941	0.000133584	0.000122611	0.00022109	0.000218881	0.000236612	0.000247826	0.000259951	0.000255952	0.000284643	0.00030522	0.000292049	0.000249487	0.00025219	0.000247985	0.00013782	0.000146891	0.000151351	0.000119893	0.000115988	0.000112249	0.00021136	0.000218186	0.000217438	0.000194009	0.000208534	0.000205447	0.00018948	0.000199894	0.000181556
Q13445	Transmembrane emp24 domain-containing protein 1	0.000126736	0.000131716	0.00013381	7.90635e-05	8.27034e-05	8.03742e-05	0.000216191	0.000206147	0.000199131	0.000180751	0.000186057	0.000171059	0.000112319	0.000121975	0.000115765	0.000116159	0.000113467	0.000119778	0.000226435	0.000224688	0.00021374	0.000227322	0.000280834	0.000253469	0.000179506	0.000171516	0.000160916	0.000239837	0.000241879	0.000236765	0.000113932	0.000120018	0.000108746	0.000111813	9.64881e-05	9.37218e-05	0.000109828	0.000131308	0.000118393	0.000119029	0.000115335	0.000112269	9.23176e-05	8.80069e-05	9.76401e-05
P48444	Coatomer subunit delta	0.000113954	0.00011186	0.000114377	0.000122391	0.000129454	0.000122605	0.00016248	0.000164488	0.000162016	0.000118269	0.000117533	0.000113348	0.00014014	0.00014584	0.000143663	9.5478e-05	9.67464e-05	9.36643e-05	0.000155831	0.000156482	0.000156931	0.000111074	0.000111015	0.000110181	0.000158465	0.000166318	0.000159186	0.000155507	0.000153249	0.000149643	9.23178e-05	9.11136e-05	9.78305e-05	0.000107473	0.000108437	0.000105454	0.000160817	0.000174084	0.000166642	0.000108087	0.000112078	0.000105383	0.000148478	0.000151041	0.000148856
Q9NT62	Ubiquitin-like-conjugating enzyme ATG3	0.000162918	0.000166721	0.000175942	0.000143311	0.00013981	0.000137588	0.000138468	0.000141671	0.000136994	0.000128371	0.000119998	0.000136287	0.000183419	0.000187907	0.000179498	0.000173569	0.000170576	0.000166649	0.000152274	0.000150585	0.000156411	0.000123099	0.00012005	0.000122065	0.00012502	0.000136521	0.000130116	0.000232828	0.000235416	0.000231012	0.000178794	0.000187967	0.000179463	0.000135944	0.000126745	0.000129098	0.00012973	0.000127467	0.000130019	0.000137117	0.000136534	0.000131427	0.000142008	0.000150082	0.000140072
P46778	60S ribosomal protein L21	0.00019539	0.000186229	0.000203252	0.000197141	0.00019145	0.000186075	0.000181184	0.000176718	0.000175085	0.000143568	0.000141639	0.000141466	0.000147632	0.000146431	0.000147796	0.000153804	0.000159516	0.000149085	0.000202211	0.000206511	0.00021145	0.000140329	0.00013362	0.000124489	0.000188093	0.000196789	0.00019354	0.000212046	0.000207613	0.000206554	0.000179613	0.000176062	0.000196867	0.000169199	0.000158873	0.00016214	0.000149926	0.0001575	0.000146908	0.000156014	0.000160523	0.000146971	0.000138865	0.000137583	0.000132312
Q9NX58	Cell growth-regulating nucleolar protein	0.000133495	0.000131395	0.000139701	0.000132605	0.000130606	0.000129798	0.00013754	0.000134912	0.00012934	9.72369e-05	9.8624e-05	9.74149e-05	0.000157471	0.000162551	0.000148209	0.000107729	0.000115018	0.000110432	0.000188795	0.000196314	0.00018878	0.000118034	0.000125638	0.000120812	0.000118424	0.000124076	0.00011985	0.000114122	0.000108909	0.000107074	0.00018015	0.000177573	0.000177338	0.00012859	0.00013044	0.000130524	0.000108297	0.00011069	0.000112286	0.00029594	0.000305612	0.000300605	0.000102281	0.000102082	9.77364e-05
Q13423	NAD(P) transhydrogenase, mitochondrial	0.000138894	0.000137426	0.0001372	0.000104125	0.000102908	0.000100878	0.000159533	0.000157293	0.000156173	8.82076e-05	8.57856e-05	8.32191e-05	0.0001481	0.000150944	0.000147459	9.36811e-05	9.60966e-05	9.31094e-05	9.4002e-05	9.22915e-05	9.21166e-05	0.000159585	0.000160555	0.000156604	9.83346e-05	0.000103181	9.79599e-05	0.000204038	0.000203318	0.00019882	6.1048e-05	6.37348e-05	6.2858e-05	0.000101113	9.15989e-05	9.39979e-05	0.000177038	0.000184541	0.000179039	0.000120001	0.000124661	0.000124156	0.00015025	0.000150001	0.000142081
Q9Y3A6	Transmembrane emp24 domain-containing protein 5	9.26016e-05	8.21284e-05	9.24908e-05	0.000119145	0.000116196	0.000114173	0.000136087	0.000139619	0.000132195	0.000263506	0.000283579	0.00028822	0.000198456	0.000213178	0.000195871	9.34193e-05	8.22249e-05	7.81586e-05	0.000214269	0.00021806	0.000230785	0.000141523	0.000142961	0.000140956	0.000369041	0.000402687	0.000368855	0.000215598	0.000222001	0.000216633	0.00014283	0.000151448	0.000141856	9.74399e-05	9.30603e-05	8.77936e-05	0.000143968	0.000150153	0.000155497	0.000177761	0.000179013	0.000185179	0.000153033	0.00015777	0.000142341
O95486	Protein transport protein Sec24A	0.000138028	0.000138181	0.000144002	9.96349e-05	0.000104568	0.000102695	0.00021587	0.000201458	0.000198909	0.000141028	0.000138054	0.000127095	8.20993e-05	8.95634e-05	8.84259e-05	0.000108428	9.88935e-05	0.000104337	0.000157134	0.00017749	0.000165291	0.000131111	0.00013033	0.000130413	0.000181054	0.000185577	0.000179164	0.000225807	0.00021475	0.000219494	0.000108447	0.000124607	0.000123001	7.97534e-05	6.69118e-05	6.96561e-05	0.000170218	0.000185228	0.000184403	9.22445e-05	9.87752e-05	9.39211e-05	0.000103322	0.000103096	0.000102681
P19338	Nucleolin	0.000157813	0.000155171	0.000165729	0.000118113	0.000116838	0.000114801	0.000156773	0.000153159	0.000149072	0.000131015	0.000127605	0.000127543	0.000143266	0.0001488	0.00013835	0.000148495	0.000152284	0.000145229	0.000120288	0.000118119	0.000119071	9.17884e-05	9.1133e-05	8.91298e-05	0.000127092	0.000131931	0.000128431	0.000137946	0.000134709	0.000133836	0.000163674	0.000163629	0.000165863	0.000138961	0.000139104	0.00013674	0.000126838	0.000129276	0.000124394	0.000199576	0.000208154	0.000207724	0.000129577	0.000134032	0.000127644
P61513	60S ribosomal protein L37a	0.000176112	0.000167377	0.000179736	0.000163152	0.00017563	0.000165768	0.000155637	0.000144826	0.000148481	0.000131885	0.000124773	0.000124723	0.000129415	0.000135586	0.000129277	0.000128536	0.000132031	0.000119055	0.000221943	0.000215311	0.000215565	0.000140371	0.000142933	0.000139219	0.000206723	0.000214275	0.000212336	0.000200789	0.000213084	0.000204169	0.000165366	0.000176464	0.000172105	0.000178017	0.000173496	0.000165734	0.000141325	0.000140223	0.000140266	0.00014611	0.000144094	0.000145047	0.000124269	0.00012994	0.000121329
Q9UHY7	Enolase-phosphatase E1	0.000188682	0.000194582	0.000205333	0.000123115	0.000121703	0.000128594	0.000163255	0.000159776	0.000154658	0.000121229	0.000124258	0.000131899	0.00023009	0.000221545	0.000231501	0.000128332	0.000129751	0.000127502	0.00012697	0.000127105	0.00012335	8.92463e-05	9.59167e-05	8.56546e-05	0.000116007	0.000124392	0.00011527	0.000176823	0.000178222	0.000165118	0.000171241	0.000183955	0.000186923	0.000123366	0.000128537	0.000127574	0.000149949	0.000148693	0.000139406	0.000154372	0.000147845	0.000146757	0.000204166	0.000207033	0.000200639
Q9Y5J9	Mitochondrial import inner membrane translocase subunit Tim8 B	0.000180751	0.000175794	0.000189738	0.000135736	0.000130554	0.000134826	0.000219373	0.000216762	0.000212797	5.52897e-05	6.07492e-05	4.76744e-05	4.3088e-05	4.1326e-05	3.90007e-05	8.21473e-05	8.30233e-05	8.93172e-05	0.00015588	0.00017219	0.00017065	9.20454e-05	9.52792e-05	9.15835e-05	9.05818e-05	8.21791e-05	8.06531e-05	0.000149025	0.000153138	0.000157629	0.000157177	0.000153489	0.000148079	0.000141277	0.000143465	0.000143557	8.23665e-05	0.00011221	9.88378e-05	0.000204062	0.00024376	0.000235211	5.35541e-05	6.13572e-05	5.97961e-05
Q92851	Caspase-10	0.000264259	0.000267	0.000276932	0.000127376	0.000138273	0.000139826	0.000244063	0.000234805	0.000230734	0.000114797	0.000127393	0.000128987	0.000171598	0.000190553	0.000151561	0.000122852	0.000133356	0.000121384	0.000104671	9.29493e-05	9.18651e-05	0.00011965	0.000118244	0.000123084	0.000104388	9.87147e-05	0.000103183	0.000114858	0.000111554	0.000104317	0.000142865	0.000108815	0.000131225	0.000130021	0.000137866	0.000144491	9.62424e-05	9.94892e-05	8.60048e-05	0.000148434	0.000144372	0.000137765	5.50322e-05	6.06842e-05	5.37925e-05
O43847	Nardilysin	0.000174601	0.000171615	0.000180799	0.000155603	0.000153648	0.000151818	0.000169684	0.000169655	0.000164823	0.000204778	0.000218218	0.000213255	0.000165566	0.000162091	0.000162033	0.000161017	0.000163308	0.000168014	0.000143314	0.000142163	0.000145404	6.39308e-05	6.2557e-05	6.075e-05	0.00019225	0.000227961	0.000201424	0.000157181	0.000150074	0.000149044	0.000139393	0.000152415	0.00015277	0.000124025	0.000121298	0.000125988	0.000106758	0.000105373	0.000102494	0.000154764	0.000158638	0.000155086	0.000104326	0.000108297	0.000100629
Q13595	Transformer-2 protein homolog alpha	0.000184285	0.000163183	0.000184007	0.000157858	0.000150243	0.000148007	0.000171272	0.000143779	0.000179352	0.000145924	0.000114372	0.000134663	0.000157689	0.000145286	0.000164632	0.000149571	0.000143109	0.000134231	0.000106474	0.000118803	8.5358e-05	0.000122774	0.000141198	0.000118092	9.29899e-05	0.000117715	0.000122415	0.000125344	0.000128468	0.000129385	0.000110411	0.000116904	0.000122683	0.000131446	0.000128608	0.000137658	0.000129737	0.000137969	0.000125084	0.000240596	0.000246971	0.000263323	0.000109616	0.000112531	0.000135427
Q86TI2	Dipeptidyl peptidase 9	0.000165157	0.000166564	0.000170796	0.000123998	0.000121141	0.000116859	0.000186237	0.000186844	0.000185123	0.000203714	0.000207939	0.000191961	0.000198929	0.000199512	0.000204445	0.000146855	0.000145859	0.000146587	0.000210256	0.000233783	0.00022806	0.000149298	0.000150247	0.000151076	0.000117326	0.00011861	0.000108617	0.000162898	0.000163146	0.000157921	8.13018e-05	9.31157e-05	9.25724e-05	0.000101821	0.00010897	0.000103375	9.35295e-05	9.86307e-05	0.000101728	9.34192e-05	0.00010532	9.08886e-05	0.000198271	0.000212114	0.000204716
Q8N3C0	Activating signal cointegrator 1 complex subunit 3	0.000187273	0.000186051	0.000197658	0.000136652	0.000130687	0.000140362	0.000212787	0.000213413	0.000210756	7.5832e-05	6.96146e-05	7.30318e-05	0.000122104	0.000110403	0.000123617	0.000105374	0.000107857	0.000105993	0.000127623	0.000126153	0.000128844	0.000101583	0.000100185	0.000106627	0.00017079	0.000178902	0.000159754	0.00011757	0.000127516	0.000138357	0.000127845	0.000144007	0.00014484	0.000157642	0.000144388	0.000145405	0.00017431	0.000168446	0.000163621	0.000186685	0.000206446	0.000190703	0.000149497	0.00016504	0.000145317
Q05823	2-5A-dependent ribonuclease	0.000159918	0.000202607	0.000189851	9.7778e-05	0.000116339	0.000116909	0.000141187	0.000119745	0.000124662	3.52621e-05	3.42715e-05	4.47928e-05	0.000110095	0.000104867	0.000115069	0.000229036	0.000259698	0.000252523	0.000133986	0.000152478	0.000160727	0.000123838	0.000114776	0.000130941	0.000191539	0.000185466	0.000208198	0.000209983	0.000227167	0.00020769	0.000103152	0.000131122	0.000110427	4.75658e-05	5.00325e-05	5.23731e-05	0.00010434	0.000107864	0.000104326	0.000126701	0.000136969	0.000130609	0.000120076	0.000121346	0.000111911
O75694	Nuclear pore complex protein Nup155	0.000128521	0.000125902	0.00012903	0.000134787	0.000140313	0.000139341	0.00013413	0.000131422	0.000131998	9.67058e-05	9.39496e-05	9.72645e-05	0.000139753	0.000138665	0.000142612	0.000122598	0.00013605	0.000129383	0.000151058	0.000155672	0.000153888	0.000172183	0.000176	0.000170832	0.000153693	0.000157729	0.00015097	0.000135475	0.000128192	0.000131244	0.00011608	0.000105958	0.000118813	0.000115422	0.00012174	0.00012146	0.000123395	0.000130636	0.000126355	0.000167276	0.000172119	0.000174509	0.00010414	0.000102951	0.000100117
P56937	3-keto-steroid reductase/17-beta-hydroxysteroid dehydrogenase 7	0.000175926	0.00017942	0.000179034	9.48353e-05	0.000108954	9.85336e-05	0.000132336	0.000100861	0.000111114	9.95367e-05	8.98589e-05	8.07299e-05	8.04991e-05	7.72095e-05	8.21924e-05	9.63697e-05	0.000111374	0.000106673	0.000126108	0.000126305	0.000133746	0.000141774	0.000137233	0.000136098	0.000144908	0.000149357	0.000162305	0.000127165	0.000128834	0.000117748	0.000140563	0.000131164	0.000142101	0.000133615	0.000133606	0.000134267	0.000124719	0.000134866	0.000142145	0.000260651	0.000247266	0.00028352	0.000106299	0.000111859	0.000101776
Q6P582	Mitotic-spindle organizing protein 2A	0.000176621	0.000172456	0.000181629	9.59387e-05	9.52566e-05	9.48264e-05	0.000111928	0.000109015	9.38637e-05	0.000142287	0.000153403	0.000153537	0.000165408	0.000172759	0.000168411	0.000160233	0.000164681	0.000176889	0.000198097	0.000223879	0.000214817	0.000125651	0.000129006	0.000137968	0.000165573	0.000152388	0.000159003	0.000149025	0.000153138	0.000157629	0.000157177	0.000153489	0.000148079	0.000141277	0.000143465	0.000143557	0.00014672	0.000140223	0.000147352	0.000150858	0.000143032	0.000144944	0.000143237	0.000137785	0.000148826
Q96IR7	4-hydroxyphenylpyruvate dioxygenase-like protein	0.00013254	0.000131301	0.000124342	0.00013486	0.000149318	0.000146439	0.000366332	0.000366592	0.000364858	5.68687e-05	5.3065e-05	5.54384e-05	0.000133323	0.000135813	0.000130285	0.000131215	0.000141733	0.000130339	8.33669e-05	8.1025e-05	9.61138e-05	0.000108619	0.000108046	0.000104588	0.000293972	0.000310705	0.000299654	5.9124e-05	5.57622e-05	6.89628e-05	5.89414e-05	7.75789e-05	7.80636e-05	0.000117091	0.000117735	0.000107668	0.000118011	0.000114778	0.000117996	0.000262308	0.000286895	0.000284412	6.87742e-05	7.46982e-05	7.61669e-05
P49770	Translation initiation factor eIF-2B subunit beta	0.00014685	0.00014722	0.000160658	0.00018666	0.000184243	0.000168533	0.000212834	0.000221856	0.000216888	0.000168446	0.000174561	0.000176292	0.000141771	0.000141128	0.000130809	0.000122822	0.0001328	0.000128988	0.0001934	0.000180661	0.000207662	7.41104e-05	9.79463e-05	8.83128e-05	0.000163498	0.000186683	0.000173863	0.000210065	0.00020971	0.000206361	0.000202085	0.000206937	0.000225259	0.000134024	0.000121369	0.000128657	0.000158356	0.000158034	0.000150639	0.000200209	0.000214991	0.000204664	0.000122027	0.000126857	0.000106502
O14653	Golgi SNAP receptor complex member 2	0.0002059	0.000202689	0.000226359	0.000157815	0.000151256	0.000146897	0.000256933	0.000247315	0.000251394	0.000134897	0.000131929	0.00012973	0.000149719	0.00014584	0.000151128	0.000138755	0.000134902	0.000141211	0.000148545	0.000140437	0.000146819	0.000183998	0.000181721	0.000175	0.000158524	0.000164446	0.000155146	0.000156685	0.000142404	0.000134795	0.000112374	0.000129103	0.000139084	0.000140617	0.000108604	0.000118066	0.00014672	0.000140223	0.000147352	0.000150858	0.000143032	0.000144944	0.000143237	0.000137785	0.000148826
Q9H2W6	39S ribosomal protein L46, mitochondrial	0.000220717	0.000213833	0.000215434	0.00011418	0.00011788	0.00011805	0.000141098	0.000133419	0.000165812	0.000171411	0.000174658	0.000193675	0.000169009	0.000155494	0.000154165	0.000152368	0.000143194	0.000145717	0.000115103	9.55143e-05	9.94722e-05	0.000149875	0.000150221	0.000160458	0.000115706	0.000112536	0.000104283	0.000157442	0.000173206	0.000160265	0.000116409	0.000130809	0.000135767	0.00013068	0.000127841	0.000122734	0.000138215	0.000151909	0.000148954	0.000171628	0.000192782	0.0001649	0.000115732	0.000137285	0.000137502
O60613	Selenoprotein F	0.00017021	0.000166362	0.000173278	0.000126599	0.000150014	0.000138333	0.000131311	0.000115097	0.000117212	0.000173118	0.000166754	0.000161298	0.000132652	0.00012617	0.000117586	0.000120459	0.000108526	0.00010955	0.00022338	0.000228003	0.000230788	0.00011413	0.000127974	0.000122802	0.000186066	0.000203738	0.000195752	0.000119256	0.00011435	0.00010804	7.25252e-05	7.5689e-05	7.72723e-05	9.51848e-05	9.45136e-05	9.44456e-05	0.000191037	0.000193263	0.000202062	0.000187871	0.000203381	0.000199298	0.000137114	0.00014534	0.000144676
P23193	Transcription elongation factor A protein 1	0.000112005	0.00010612	0.000113366	0.000113584	0.000114841	0.000112016	0.000195171	0.000194431	0.000200351	0.000122865	0.000120889	0.000117169	0.00018994	0.000200777	0.000195602	9.58351e-05	9.32597e-05	8.31706e-05	0.00019742	0.000205718	0.000197294	8.75867e-05	8.51281e-05	8.72587e-05	8.96057e-05	8.46051e-05	8.41371e-05	0.00016189	0.000164062	0.000150459	0.000111352	0.000107431	0.000109844	0.000168846	0.000169829	0.000156878	9.32286e-05	0.000101377	9.61152e-05	8.91228e-05	9.3226e-05	9.03024e-05	0.000143521	0.000156955	0.000160268
Q8WXF1	Paraspeckle component 1	0.000144099	0.000138146	0.000145535	0.000118678	0.000114346	0.000119872	0.000173558	0.000167782	0.000161181	0.0001246	0.000113824	0.000120683	0.000119958	0.000122076	0.000117541	0.000156593	0.000166053	0.000156482	0.000102193	0.000100928	0.000103001	8.86205e-05	9.05171e-05	8.73081e-05	0.000234499	0.000246494	0.000243597	0.000205274	0.000221895	0.000206127	0.000153067	0.000145488	0.00014359	0.000161742	0.000161761	0.000163937	0.000173373	0.000167899	0.000162297	0.000197174	0.000200406	0.000203245	0.000129835	0.000134008	0.000127013
P26373	60S ribosomal protein L13	0.000161106	0.000158215	0.000169766	0.000171544	0.000153216	0.000157159	0.000162138	0.000150501	0.000150951	0.000137699	0.000130926	0.000139286	0.000130708	0.000116781	0.000134025	0.000142989	0.000147555	0.000138111	0.000170624	0.000174165	0.00017413	0.000112459	0.00010728	9.98639e-05	0.000151153	0.000151294	0.000167142	0.000147587	0.000143542	0.000151196	0.000134255	0.000134476	0.00013706	0.000126377	0.000120793	0.000118498	0.000143986	0.000134765	0.000130947	0.000143269	0.000148481	0.000125556	0.000121975	0.000127581	0.000118854
Q5SW96	Low density lipoprotein receptor adapter protein 1	0.000175122	0.000174907	0.000187049	0.000138282	0.00014596	0.00014004	0.000296039	0.000313857	0.000295322	0.000221762	0.000234957	0.00023145	0.000369194	0.000366166	0.000374099	0.000158552	0.000168117	0.000163141	0.000146605	0.000152595	0.000148087	0.000145724	0.000156054	0.000158886	0.000165962	0.000183473	0.000164418	0.00012417	0.000128885	0.000131118	9.15306e-05	8.93831e-05	9.62983e-05	0.00010425	0.000103251	9.72809e-05	9.27895e-05	8.3954e-05	0.000106198	0.000109208	0.000120991	0.000110976	0.000180024	0.000211653	0.000194692
Q969X5	Endoplasmic reticulum-Golgi intermediate compartment protein 1	0.000209665	0.000220688	0.000237316	0.000104836	0.000107697	0.000113709	0.000282228	0.000272526	0.000281772	0.000173784	0.000171033	0.000176315	0.000102443	0.000108476	0.000100637	8.23976e-05	8.31724e-05	7.42672e-05	9.94938e-05	0.000100783	0.000107394	0.000133613	0.000132278	0.000127613	0.000124689	0.000126515	0.000123799	0.00021518	0.000215072	0.00020241	6.01015e-05	5.84548e-05	6.04327e-05	6.35698e-05	5.62531e-05	5.6085e-05	0.000141483	0.000148045	0.000145111	6.51167e-05	6.36534e-05	6.7621e-05	0.000193065	0.000197482	0.000195224
Q9H8T0	AKT-interacting protein	0.000128562	0.000139227	0.000145717	0.000162073	0.000165093	0.000172006	0.000224266	0.000223755	0.000216731	0.000161876	0.000208792	0.00017523	0.000192682	0.000204599	0.000192305	8.92859e-05	0.000108313	0.000112968	0.000144763	0.000144071	0.000145768	0.000137999	0.000137125	0.000140557	0.000148742	0.000139873	0.00014719	0.000149025	0.000153138	0.000157629	0.000157177	0.000153489	0.000148079	0.000141277	0.000143465	0.000143557	0.000116873	0.000120633	0.000107986	0.000180807	0.000158457	0.00016697	0.000136567	0.00015906	0.000153568
P61006	Ras-related protein Rab-8A	0.00017875	0.000177148	0.000186326	0.000138476	0.00013525	0.000132731	0.000122316	0.000112841	0.000112408	0.000150949	0.000155353	0.000155251	0.000141703	0.000145336	0.000144994	0.000126485	0.000124697	0.000125236	0.000153524	0.000159745	0.000157857	0.000131123	0.000130292	0.000124926	0.000125969	0.00013165	0.000123665	0.00015505	0.000152177	0.000151058	9.8956e-05	9.22402e-05	0.000100257	9.51902e-05	8.7549e-05	8.71726e-05	0.000138645	0.000138637	0.000132496	0.000101387	0.000100725	9.34606e-05	0.000123085	0.000118754	0.000113916
Q15126	Phosphomevalonate kinase	0.000144306	0.000138008	0.000147938	9.11717e-05	9.58115e-05	9.34521e-05	0.000234467	0.00023083	0.000223562	0.000126594	0.000126693	0.000127156	0.000280922	0.000274064	0.000264354	0.000219007	0.00022247	0.000214923	0.000104028	0.000118168	0.00010708	0.00013981	0.000133211	0.000130288	0.000177183	0.000179792	0.000163236	0.000130113	0.000122666	0.000118422	7.37216e-05	6.54473e-05	7.80235e-05	8.04636e-05	8.01074e-05	8.13248e-05	0.000110932	0.000104588	9.75904e-05	0.00010387	0.000100775	0.00010487	0.000108019	0.000119105	9.76263e-05
P84077	ADP-ribosylation factor 1	0.000164896	0.00015603	0.000162432	0.000123821	0.000128959	0.000122877	0.000150165	0.000148556	0.000146197	0.000157775	0.000159843	0.000155691	0.000188974	0.000190318	0.00019216	0.000173272	0.000179572	0.000170537	0.00014941	0.000158435	0.000152262	0.000132658	0.000126847	0.00012882	0.000182461	0.000194326	0.00018041	0.000163167	0.000157607	0.000154491	0.000149633	0.000145018	0.000156055	0.000110795	0.000107954	0.000105485	0.000152988	0.000158298	0.000148875	0.000148799	0.000154884	0.000154712	0.000193641	0.000202334	0.000191564
Q13151	Heterogeneous nuclear ribonucleoprotein A0	0.000154773	0.000148607	0.000159808	0.000130953	0.0001313	0.000131037	0.000173146	0.000169809	0.00016759	0.000140065	0.000140058	0.000140842	0.000129589	0.00012808	0.000122928	0.000111934	0.000106369	0.000103013	0.000183823	0.000182249	0.000194979	0.000133763	0.000139891	0.000134985	0.000146565	0.000148976	0.000145015	0.000179358	0.000180459	0.000172892	0.000146556	0.000152541	0.000150662	0.000116615	0.000110362	0.000109073	0.000157229	0.000169178	0.000161827	0.000121439	0.000124237	0.000123679	0.000157673	0.000159681	0.000148744
Q9H4G4	Golgi-associated plant pathogenesis-related protein 1	0.000205305	0.000218129	0.000209723	0.000102475	9.71971e-05	8.6187e-05	0.000266341	0.000286588	0.00026511	0.000134897	0.000131929	0.00012973	0.000149719	0.00014584	0.000151128	0.000138755	0.000134902	0.000141211	9.03249e-05	8.89853e-05	9.76893e-05	0.000161772	0.000168813	0.000182192	0.000237174	0.000237432	0.000231607	0.000184135	0.000125878	0.000172484	0.000110271	0.000110095	0.000113192	0.000159769	0.000143465	0.000175125	0.000195627	0.000252748	0.00020314	0.000188106	0.000170696	0.000197434	0.000116712	0.000123609	0.000133515
P62910	60S ribosomal protein L32	0.000165529	0.000160506	0.000169728	0.00015513	0.000158286	0.000153786	0.000155458	0.00015203	0.000151679	0.000122428	0.000119012	0.000117979	0.00012266	0.000124727	0.000126699	0.000135672	0.000140205	0.000137731	0.000187882	0.000195507	0.000192105	0.000129863	0.000124122	0.000117925	0.000171704	0.000175521	0.000175119	0.000149494	0.000161086	0.000162587	0.000156145	0.000154157	0.000162848	0.000133095	0.000133152	0.000135177	0.000155497	0.000166646	0.000155476	0.000172208	0.000176103	0.000149929	0.000151157	0.000146367	0.00014296
Q9H553	Alpha-1,3/1,6-mannosyltransferase ALG2	0.000147384	0.000149334	0.000153931	9.4407e-05	9.86519e-05	9.7593e-05	0.000261544	0.000262523	0.000272518	0.000115072	0.000112827	0.000124172	0.000133156	0.000125752	0.00014662	9.37576e-05	9.66409e-05	9.39617e-05	0.000163767	0.000145552	0.000170895	0.000186834	0.000182363	0.000184521	0.000174211	0.000199751	0.000183483	0.000112758	0.000119614	0.00010168	0.000121933	0.000122661	0.0001325	9.50357e-05	9.0104e-05	0.000100383	0.000189856	0.000190158	0.000176029	0.00019232	0.000206552	0.000200536	0.000152949	0.000159322	0.000156914
Q92665	28S ribosomal protein S31, mitochondrial	0.000207421	0.000210521	0.000215246	0.000129539	0.00013155	0.000130163	0.000168345	0.000158827	0.00015492	9.64894e-05	9.77743e-05	0.000104226	0.000126017	0.000137376	0.000130096	0.000117969	0.000121785	0.000115509	0.000135029	0.000124199	0.000109326	0.000165836	0.000155566	0.000158005	0.000132842	0.000152414	0.000142875	0.000154718	0.000160158	0.000157362	0.000168518	0.00016691	0.000175169	0.000143256	0.00012952	0.000134295	0.000127851	0.000130144	0.000118242	0.00015071	0.00015737	0.0001543	0.00013154	0.000135561	0.000125902
Q14289	Protein-tyrosine kinase 2-beta	0.000378065	0.000405814	0.000435666	0.000101568	9.94761e-05	0.000108216	0.000170359	0.000150954	0.000156274	0.000134897	0.000131929	0.00012973	0.000149719	0.00014584	0.000151128	0.000138755	0.000134902	0.000141211	5.15878e-05	4.7978e-05	5.77101e-05	0.000207886	0.000182201	0.000195132	0.000161568	0.000171393	0.000171032	0.000159988	0.000197143	0.000165601	6.17868e-05	5.04575e-05	5.48064e-05	0.00011562	0.000111474	0.000122106	0.000134867	0.000132849	0.000127866	9.16989e-05	0.000102422	0.000100533	8.82677e-05	8.61678e-05	7.75324e-05
Q9H307	Pinin	0.000160379	0.000154914	0.000167258	0.000153389	0.000157029	0.000153511	0.000150784	0.000143704	0.00013969	0.000143583	0.000142552	0.000146379	0.000191795	0.000206143	0.000190249	0.000187587	0.000198343	0.000187608	0.000165144	0.000166001	0.000165291	0.000162061	0.000168732	0.000160987	0.000153663	0.000163206	0.000152776	0.000175986	0.000183127	0.000181655	0.000165624	0.000169458	0.000173566	0.000172024	0.000158089	0.000163132	0.000158559	0.000154219	0.000148199	0.00023026	0.000223263	0.000229187	0.000153657	0.000158752	0.000151766
P14324	Farnesyl pyrophosphate synthase	0.000203752	0.00019874	0.000209207	3.95982e-05	4.21039e-05	4.15638e-05	0.000180944	0.000173284	0.000174773	0.000144402	0.000142872	0.000141919	0.000193501	0.000192919	0.000183275	0.000193691	0.000199304	0.000203628	0.000142543	0.000146241	0.000141019	0.000207905	0.000194404	0.000187165	0.000129273	0.000136005	0.00012609	0.000218131	0.000225722	0.000206997	0.00015056	0.000151153	0.00016271	0.000112614	0.000105086	0.000108365	0.000143048	0.000156652	0.000151526	0.000124719	0.000129185	0.000125012	0.000178574	0.000197279	0.00019295
Q13526	Peptidyl-prolyl cis-trans isomerase NIMA-interacting 1	0.00010999	0.000111883	0.000126604	0.000105364	0.000103878	0.000107855	0.000121829	0.000117312	0.00011798	0.000113177	0.000115408	0.000119389	0.000142038	0.00014419	0.000134866	0.000118641	0.000118576	0.000111787	9.23489e-05	9.59124e-05	8.93999e-05	8.43433e-05	7.47383e-05	8.00214e-05	7.87148e-05	8.12565e-05	7.21964e-05	0.000147367	0.000162238	0.000148284	9.95604e-05	0.000100306	0.000108684	8.69016e-05	8.98822e-05	9.41468e-05	8.79882e-05	9.40292e-05	8.49683e-05	9.10239e-05	9.33064e-05	9.61287e-05	0.000118387	0.000116413	0.000114399
Q16181	Septin-7	0.000175067	0.000173742	0.000171309	8.76515e-05	8.95484e-05	9.12968e-05	0.000110455	0.000103478	0.00010382	9.72932e-05	9.43657e-05	9.21699e-05	0.000169519	0.000176761	0.000169217	0.000191368	0.00019862	0.000195345	0.000115418	0.000118063	0.000114852	0.000112903	0.000111755	0.000108854	0.000136063	0.000148635	0.000139804	0.000165177	0.00015651	0.000149638	0.000118934	0.000118535	0.000118637	0.000160275	0.000160862	0.000161889	0.000114821	0.000113088	0.000112421	0.000162882	0.000168003	0.00015697	0.000149342	0.000157873	0.000151274
P43155	Carnitine O-acetyltransferase	9.50997e-05	0.000100555	9.02351e-05	4.8583e-05	5.90829e-05	6.18948e-05	0.000242926	0.000218961	0.000225358	0.000322501	0.000321086	0.000307358	0.00018467	0.00016902	0.000182655	0.000134161	0.000127978	0.00012391	0.000144763	0.000144071	0.000145768	0.000137999	0.000137125	0.000140557	0.000148742	0.000139873	0.00014719	0.000234099	0.000253495	0.000232618	4.74583e-05	4.08312e-05	4.1836e-05	0.000127698	0.000138451	0.000127529	0.00014672	0.000140223	0.000147352	0.000150858	0.000143032	0.000144944	0.000143237	0.000137785	0.000148826
O75503	Ceroid-lipofuscinosis neuronal protein 5	0.000260173	0.000254881	0.000263088	7.4643e-05	8.02615e-05	8.08694e-05	7.21829e-05	5.61522e-05	5.09633e-05	0.000241088	0.000243833	0.000242665	0.000132564	0.000143236	0.000159899	9.56007e-05	9.85669e-05	9.11985e-05	0.000212625	0.000224533	0.000209742	9.69753e-05	0.000113004	0.000112371	0.0002602	0.000280485	0.00027755	0.000149025	0.000153138	0.000157629	0.000157177	0.000153489	0.000148079	0.000141277	0.000143465	0.000143557	0.00014672	0.000140223	0.000147352	0.000150858	0.000143032	0.000144944	0.000143237	0.000137785	0.000148826
Q15306	Interferon regulatory factor 4	0.000143218	0.000142855	0.000144424	7.522e-05	7.86853e-05	7.70876e-05	0.000157555	0.000148149	0.00014929	0.000101663	0.000102738	0.000100811	0.000129021	0.000128464	0.000125973	0.00014175	0.000145906	0.000143616	0.000191057	0.000193654	0.000190552	0.000134226	0.000136689	0.000129911	0.000216613	0.000224586	0.000220217	0.000139877	0.000138468	0.000138202	0.000125599	0.000127376	0.000129685	0.000210114	0.000203888	0.000209518	0.00011811	0.000122905	0.000117964	0.00014834	0.000155379	0.000149793	8.47479e-05	8.32788e-05	7.94719e-05
P30519	Heme oxygenase 2	0.000163992	0.000160825	0.000171271	0.000191144	0.000182648	0.00017906	0.000269448	0.000252853	0.000250007	0.00012552	0.000129199	0.000134176	0.000136746	0.000145133	0.000138375	0.000131129	0.000139351	0.000140663	9.19837e-05	8.6967e-05	8.98961e-05	0.000114663	0.000110529	0.000112035	0.000186889	0.000205169	0.000189201	0.000182963	0.00017832	0.000188024	9.76908e-05	9.4247e-05	0.000108898	0.000205947	0.000213115	0.000206554	0.000162738	0.000166075	0.000156038	0.000270818	0.000274191	0.000285049	0.000154782	0.000166916	0.000157643
Q96FZ2	Abasic site processing protein HMCES	0.000209109	0.000223356	0.000251067	7.60429e-05	7.73932e-05	8.03801e-05	0.000297523	0.00030146	0.000274526	0.000202947	0.000173746	0.000167954	0.000149719	0.000148444	0.000134936	0.000134419	0.000130084	0.00013995	6.44718e-05	8.43635e-05	9.10677e-05	0.000116659	9.66942e-05	0.000110417	0.000375381	0.000389627	0.000390887	0.000149025	0.000153138	0.000157629	0.000157177	0.000153489	0.000148079	0.000141277	0.000143465	0.000143557	0.00014672	0.000140223	0.000147352	0.000150858	0.000143032	0.000144944	0.000143237	0.000137785	0.000148826
P09012	U1 small nuclear ribonucleoprotein A	0.000138817	0.000134064	0.000135327	0.000126111	0.000129085	0.000123402	0.000111466	0.000106976	0.000107046	0.000119873	0.000118527	0.000123201	0.000151045	0.000152126	0.00014148	0.000143604	0.000142949	0.000141737	0.000126989	0.000128089	0.000125673	0.000111989	0.000111108	0.00010256	0.00011972	0.00012167	0.000118021	0.000133562	0.000117905	0.000125663	0.000124695	0.00011435	0.000124921	0.000128106	0.000123494	0.000122001	0.000106813	0.000107824	0.000106867	0.000140169	0.000144298	0.000138411	0.000119642	0.000120836	0.0001181
P09496	Clathrin light chain A	0.000169514	0.000157303	0.000173291	8.4762e-05	9.11348e-05	8.83551e-05	0.000112235	0.000104489	0.000101603	0.000168568	0.000173468	0.00017843	0.000105051	0.000112438	0.000101841	0.000105394	0.000100134	0.00010254	0.000132877	0.000137474	0.000127356	0.000131389	0.000134815	0.000126353	0.00013786	0.000132512	0.000127435	0.000158646	0.000142898	0.00014304	0.000140248	0.000151973	0.000153054	0.000103073	9.63995e-05	0.000104169	9.65143e-05	9.39105e-05	9.28461e-05	0.000153518	0.000154563	0.000148695	0.000156852	0.000164388	0.00015295
O75586	Mediator of RNA polymerase II transcription subunit 6	0.000130078	0.000142681	0.000154844	0.000129657	0.000136419	0.000143427	0.000150948	0.000145386	0.000141362	9.74019e-05	0.000110422	0.000109716	0.000149906	0.000154312	0.000157452	0.000117608	0.000117966	0.00010496	0.000182447	0.000184777	0.000188342	0.000175937	0.000167336	0.000166973	0.000156202	0.00015506	0.000143638	0.000149025	0.000153138	0.000157629	0.000157177	0.000153489	0.000148079	0.000141277	0.000143465	0.000143557	0.000156921	0.000152322	0.000146346	0.000158349	0.000164251	0.000159699	0.000131145	0.000134706	0.000120372
P78527	DNA-dependent protein kinase catalytic subunit	0.00014105	0.000140076	0.000147142	8.84411e-05	9.10923e-05	8.82315e-05	0.000181074	0.000175704	0.000174196	0.000114005	0.000111794	0.000111024	0.000172494	0.000175664	0.000171317	0.000109931	0.000113384	0.000110159	0.000126675	0.000128478	0.000124113	0.00015538	0.000158375	0.000152525	0.000107543	0.000110047	0.000108441	0.000163944	0.000163271	0.000160749	0.000182144	0.000176927	0.000183763	0.000169931	0.000164152	0.000166326	0.000119018	0.000121843	0.000117355	0.000171936	0.000176615	0.00017448	0.000125019	0.000125935	0.000119787
P68431	Histone H3.1	0.000137193	0.000131566	0.000139629	9.90825e-05	0.000100493	9.39659e-05	8.67495e-05	7.95332e-05	7.94633e-05	0.000119842	0.000112764	0.000120456	0.000192362	0.000192386	0.000183368	0.000135197	0.000134191	0.000130047	0.000169052	0.000168463	0.00016965	0.000111517	0.000110663	0.000105109	0.000127693	0.000130007	0.000132509	0.000168354	0.000170075	0.0001649	0.000151957	0.000152267	0.000157344	0.000162749	0.000160195	0.000160772	0.000127548	0.00012903	0.000119287	0.000148287	0.000152298	0.000149514	0.000135906	0.000141823	0.000135351
O75146	Huntingtin-interacting protein 1-related protein	0.000135817	0.000135543	0.000126303	0.000138567	0.000133958	0.000136252	0.000126409	0.000133081	0.000135711	0.000118802	0.00011446	0.000122662	8.90054e-05	8.2978e-05	8.53612e-05	6.09566e-05	6.42879e-05	5.86267e-05	6.27502e-05	5.80334e-05	5.8717e-05	0.000110969	0.000108193	0.000110123	0.000178382	0.000207681	0.000204035	8.97621e-05	8.85024e-05	8.95243e-05	7.47964e-05	6.58055e-05	7.47378e-05	9.27745e-05	9.0153e-05	8.32043e-05	0.00013098	0.000131514	0.000117399	0.000299927	0.000310696	0.000307484	9.09083e-05	9.53833e-05	9.21863e-05
Q7Z3U7	Protein MON2 homolog	0.000174874	0.000167497	0.000173313	0.000114276	0.00012453	0.000118073	0.000130557	0.000126588	0.000128152	0.000125016	0.00013081	0.000131881	8.69225e-05	8.11848e-05	7.72535e-05	0.000132657	0.000133342	0.000128799	0.000118044	0.000167175	0.000123716	0.000126099	0.000112853	0.000115678	0.000184746	0.000206953	0.000169903	0.000143492	0.00014837	0.000161216	0.000111812	0.000114887	0.000110661	0.000150752	0.000137452	0.000135821	0.000118613	0.000124509	0.000122935	0.000160395	0.000152759	0.000161465	0.000162994	0.000157581	0.000147971
Q8IWB7	WD repeat and FYVE domain-containing protein 1	0.00013301	0.000119596	0.000132528	7.37996e-05	6.68723e-05	6.34685e-05	0.000174239	0.000163336	0.000138948	0.000125283	0.000141038	0.000130019	0.000125044	0.000131549	0.000129586	0.000128557	0.000134001	0.000137122	0.000144763	0.000144071	0.000145768	0.000137999	0.000137125	0.000140557	0.000148742	0.000139873	0.00014719	0.000125884	0.000152662	0.000139517	0.000152296	0.000138713	0.000157277	9.87187e-05	7.6188e-05	0.000103433	0.00014672	0.000140223	0.000147352	0.000150858	0.000143032	0.000144944	0.000143237	0.000137785	0.000148826
Q99720	Sigma non-opioid intracellular receptor 1	0.000123134	0.000116906	0.000127882	0.000108001	0.000114947	0.000122626	0.000172511	0.000171439	0.000166546	7.89639e-05	6.26231e-05	6.45e-05	0.000141573	0.000144198	0.000157366	0.000153854	0.000142242	0.000166909	9.98858e-05	0.000103964	0.000102242	0.000125265	0.000132433	0.000140411	0.000134708	0.000128634	0.000129869	0.000176488	0.000165491	0.000165302	8.24141e-05	9.22218e-05	9.21634e-05	0.000177432	0.000182175	0.000168016	0.000170262	0.000170658	0.000166581	0.000247981	0.000272731	0.00026528	0.000121303	0.000114851	0.00011266
Q08J23	RNA cytosine C(5)-methyltransferase NSUN2	0.000158888	0.000159672	0.000170885	0.00012102	0.000126363	0.000119041	0.000220576	0.000212066	0.000215064	0.000121442	0.000119429	0.000118542	0.000193866	0.000200221	0.000190644	0.000148869	0.000156578	0.000149449	0.00015008	0.000140724	0.000142447	8.35626e-05	8.68726e-05	8.20366e-05	0.000120416	0.000129774	0.00011976	0.00012068	0.000119413	0.000118392	0.000135994	0.00013515	0.000140498	0.000166897	0.000169864	0.000168498	0.000105243	0.000101121	9.85076e-05	0.000129772	0.000132718	0.000132759	7.15023e-05	7.47132e-05	6.99691e-05
P61353	60S ribosomal protein L27	0.000149575	0.000150209	0.000150001	0.000145146	0.000155291	0.000147538	0.00014728	0.00014219	0.000138392	0.000113689	0.00011038	0.000110295	0.000111107	0.000109846	0.00010575	0.000117806	0.000127434	0.000117265	0.000138753	0.000145031	0.000150646	0.000110677	0.00011021	0.000107394	0.000149894	0.000156537	0.000153278	0.000147851	0.000139046	0.000139922	0.000130775	0.000123857	0.0001341	0.000124661	0.000120763	0.000122582	0.000134056	0.000135538	0.000132568	0.000136521	0.000142531	0.000135831	0.000117261	0.000119455	0.00011324
Q9P016	Thymocyte nuclear protein 1	0.000107102	0.000101657	0.000119588	0.000124605	0.000125024	0.000123088	0.000283053	0.000285591	0.000279226	0.000101394	9.47766e-05	9.37837e-05	0.000129129	0.000137956	0.000119063	6.21432e-05	5.93191e-05	5.83879e-05	0.000212827	0.000212226	0.000206077	0.000118304	0.000124063	0.000123201	8.46273e-05	8.26769e-05	8.56324e-05	0.000133046	0.000127867	0.000128637	9.07804e-05	9.37295e-05	0.000100607	0.000197679	0.000201542	0.000203368	0.000142746	0.000140319	0.000131654	0.000216208	0.000231136	0.0002141	8.86877e-05	8.52803e-05	8.5779e-05
Q96ER3	Protein SAAL1	0.000141106	0.000145199	0.000146311	0.000128205	0.000139233	0.000130826	0.000166345	0.000150923	0.000168558	0.00011971	0.000132924	0.000124964	0.000100847	0.00010428	0.000105071	0.000146925	0.000146086	0.000151055	0.000205144	0.000215202	0.00020027	0.000111355	0.000112373	0.000106441	0.000188035	0.00020503	0.000187968	0.000182294	0.000195584	0.000187613	0.000137661	0.000135073	0.000150308	0.000164253	0.000162358	0.000146798	0.000149701	0.000161925	0.000148937	0.00013959	0.000148972	0.000143818	0.000113665	0.000114772	0.000107429
Q99436	Proteasome subunit beta type-7	0.000212722	0.000210612	0.000223298	0.000212825	0.000204543	0.000203737	0.000191558	0.00019183	0.00018582	0.000220947	0.000226231	0.000230196	0.000249395	0.00023521	0.000229627	0.00023173	0.000250752	0.000223754	0.000255142	0.000253524	0.000257723	0.000194748	0.000194514	0.00017784	0.000209291	0.000218055	0.000212465	0.000281877	0.000276991	0.000272778	0.000181912	0.000187442	0.000196782	0.000278281	0.000262561	0.000263129	0.000235779	0.000255201	0.000244147	0.000266872	0.000294009	0.000268862	0.000228782	0.000233539	0.000228521
Q9H6Z4	Ran-binding protein 3	0.000163925	0.000169829	0.000166114	0.000123435	0.000127155	0.000124	0.000135579	0.000137095	0.000134494	0.00015286	0.000154161	0.000150294	0.000125933	0.000117047	0.000118323	0.000105664	0.000107835	0.000103652	0.000128375	0.000133618	0.000117083	0.000110906	0.000114265	0.000107217	0.000104068	0.000112734	0.000102205	0.000160158	0.000152484	0.000143554	0.000136097	0.000135143	0.00013433	0.000126753	0.000127746	0.000121291	0.000101916	0.000102209	0.000103109	0.000115902	0.000117974	0.000117216	0.000121733	0.000118438	0.000120735
P62805	Histone H4	0.000123223	0.000120139	0.000120079	8.93254e-05	9.4629e-05	9.04629e-05	8.68151e-05	8.23373e-05	8.24349e-05	9.12599e-05	8.6134e-05	8.59478e-05	0.000173517	0.000179938	0.000163322	0.000112697	0.000116064	0.00011218	0.000133646	0.000134909	0.000132425	9.85357e-05	9.88942e-05	9.24363e-05	0.000104965	0.000105018	0.000107622	0.000156917	0.000151332	0.00015027	0.000144705	0.000137463	0.00014846	0.000143988	0.000137174	0.000135608	8.94607e-05	9.2771e-05	8.62963e-05	0.000108581	0.000115371	0.000107489	9.89181e-05	0.000100684	9.77745e-05
Q92538	Golgi-specific brefeldin A-resistance guanine nucleotide exchange factor 1	0.000154048	0.000155202	0.000155548	0.000107774	0.000105138	0.00011461	0.00017783	0.000169353	0.0001811	0.000185328	0.000191165	0.000194916	0.000219835	0.000219499	0.000219055	0.000168141	0.00017488	0.000169985	0.000185914	0.0001885	0.00018665	0.000177752	0.000199249	0.000211727	0.000163842	0.000188864	0.000183613	0.000182517	0.000188186	0.00019273	8.62043e-05	0.000110133	7.17498e-05	0.000111274	0.00010294	0.000119582	0.000206625	0.000206194	0.000204003	0.000127565	0.000139919	0.000138485	0.000171588	0.0001622	0.000162243
Q8N9N2	Activating signal cointegrator 1 complex subunit 1	0.000176142	0.000193113	0.000184898	0.000164281	0.000167102	0.000155074	0.000187398	0.000224179	0.000190555	7.83021e-05	7.93597e-05	8.77294e-05	0.000129929	0.000135223	0.000118992	0.000110313	0.000104407	0.000106043	0.000144763	0.000144071	0.000145768	0.000137999	0.000137125	0.000140557	0.000148742	0.000139873	0.00014719	0.000149025	0.000153138	0.000157629	0.000157177	0.000153489	0.000148079	0.000141277	0.000143465	0.000143557	0.000141733	0.000152935	0.000132116	0.000171798	0.000163291	0.00014248	0.000121731	0.000143054	0.000135967
P48739	Phosphatidylinositol transfer protein beta isoform	0.000147022	0.000146582	0.000143348	0.000127282	0.000142396	0.000134887	0.000133772	0.000137395	0.000134817	0.000127378	0.000127707	0.000131309	0.000152889	0.000155691	0.000151808	0.000162396	0.000166768	0.00016173	0.00015733	0.000151475	0.000154423	8.45021e-05	8.17093e-05	8.37778e-05	0.000148321	0.00015511	0.000144913	0.000193637	0.000184225	0.000187045	0.000150019	0.000160181	0.000154207	0.000109028	0.000108844	0.000105445	7.60405e-05	7.57093e-05	7.73649e-05	9.12495e-05	8.36125e-05	9.45373e-05	0.000104666	0.000120258	9.16316e-05
Q96FW1	Ubiquitin thioesterase OTUB1	0.000150941	0.000147602	0.000161551	0.000185859	0.000188506	0.000178477	0.000137328	0.000137094	0.000129655	0.000148566	0.000152162	0.000150506	0.000194752	0.000189583	0.000188707	0.000119882	0.000123038	0.000110849	0.000229491	0.000243161	0.000240189	8.83074e-05	8.63206e-05	8.04147e-05	0.000148424	0.000149506	0.000143562	0.000201443	0.000206607	0.000199395	0.000145646	0.000156457	0.00015756	0.000146179	0.000138408	0.000140104	0.000136762	0.000141925	0.000140996	0.000120788	0.000127061	0.000123577	0.000154444	0.000166394	0.000152522
P53634	Dipeptidyl peptidase 1	0.000164164	0.000164322	0.000171595	0.000143259	0.000142211	0.000132886	6.09415e-05	5.64014e-05	5.326e-05	0.000129072	0.000121448	0.000134267	0.000160256	0.000163913	0.000152824	0.000134142	0.000137989	0.000132857	0.000258899	0.000264412	0.000261266	9.96769e-05	0.000104768	0.000105435	0.000191426	0.00018346	0.000176139	0.000116037	0.000119854	0.000111158	0.000102289	0.000109586	0.000109918	0.000194792	0.00018371	0.00019009	9.42821e-05	9.34141e-05	9.14637e-05	0.000188049	0.000202463	0.000209117	9.24268e-05	0.000101672	0.000103415
A0AVT1	Ubiquitin-like modifier-activating enzyme 6	0.000149831	0.000146115	0.00015646	0.000100316	9.6994e-05	9.34849e-05	0.000155722	0.000152113	0.000149504	9.93264e-05	9.61746e-05	9.76566e-05	0.000176568	0.000175451	0.000176964	0.000118562	0.00012557	0.000119647	0.000151489	0.000154814	0.000153406	0.000176902	0.000169149	0.000167293	0.000134004	0.000145135	0.000133924	0.000140039	0.000130582	0.000134222	0.000153594	0.00014778	0.000165848	0.000127228	0.000129908	0.000134944	0.00013409	0.000136906	0.000131342	0.000132544	0.000139595	0.000129156	0.000142546	0.000142323	0.000138289
Q9Y2G3	Phospholipid-transporting ATPase IF	0.000147364	0.000152005	0.000205563	0.000153714	0.000141008	0.00013901	0.000120268	0.000119611	0.000123074	0.000212484	0.000185391	0.000197563	0.000153633	0.000146793	0.000166932	0.000136034	0.000149891	0.000124598	0.000144763	0.000144071	0.000145768	0.000137999	0.000137125	0.000140557	0.000148742	0.000139873	0.00014719	0.000234283	0.000199492	0.000206342	0.000110348	0.000109462	0.000116868	9.71702e-05	9.25361e-05	9.66907e-05	0.00013493	0.000128121	0.000132003	0.000108204	0.000121321	0.000104394	9.89019e-05	0.000119741	9.70026e-05
P15374	Ubiquitin carboxyl-terminal hydrolase isozyme L3	0.000205537	0.000207841	0.000203004	0.000167772	0.000186124	0.000167766	0.000107703	0.00010921	0.000107493	0.000112608	0.000113432	0.000105833	0.000141258	0.000144834	0.000144054	9.87688e-05	9.93434e-05	9.37545e-05	0.000174399	0.000165204	0.000159062	7.70962e-05	7.66954e-05	7.90632e-05	0.00019788	0.000208918	0.000198349	0.000251567	0.000249305	0.000234872	0.000152388	0.000164672	0.000164282	0.000126406	0.000123873	0.000121805	0.00015721	0.000178014	0.000172819	0.000131913	0.000133606	0.000128364	0.000210915	0.000222545	0.000217942
P49458	Signal recognition particle 9 kDa protein	0.00019611	0.000186917	0.000198592	0.000124034	0.000133958	0.000126088	0.000125578	0.000113273	0.000115935	0.000188551	0.000175937	0.000206214	0.000227746	0.000236862	0.000227438	0.000215667	0.000221095	0.000200762	0.000204931	0.000208028	0.000195503	0.000157928	0.000153049	0.000154752	0.000156677	0.000154728	0.000153618	0.000142261	0.000147984	0.000143511	0.000113356	0.000112193	0.000115215	0.000150981	0.000152663	0.00014959	0.000136831	0.000147956	0.000136591	0.000178532	0.000175136	0.000174197	0.000144975	0.000150948	0.000146313
Q96IJ6	Mannose-1-phosphate guanyltransferase alpha	0.000138486	0.000127077	0.000143809	0.000185583	0.000184814	0.000168044	0.000319216	0.000332235	0.000333374	6.8581e-05	6.12947e-05	5.70693e-05	0.000153022	0.000148673	0.000148391	4.9389e-05	4.42419e-05	4.11031e-05	0.000186988	0.000194361	0.000201483	0.000149612	0.000135639	0.000139526	0.000267896	0.000282823	0.000268667	0.000120572	0.000122928	0.000119134	9.89522e-05	0.000100087	0.00010459	8.92113e-05	9.17758e-05	0.000101578	0.000141163	0.000153047	0.000152455	0.000108572	0.000109363	0.000115296	0.000108823	0.00010893	0.000107512
Q08378	Golgin subfamily A member 3	9.67983e-05	9.44357e-05	9.45004e-05	0.000118208	0.000117938	0.000117605	0.00019605	0.000199376	0.000197676	0.000172086	0.000169026	0.000159198	0.000140806	0.000153962	0.000147224	8.89111e-05	8.89628e-05	8.14825e-05	0.000146548	0.000147497	0.000144067	0.000175673	0.000166289	0.000173483	0.000186795	0.000188469	0.00018261	0.000185287	0.000177901	0.000170091	9.77919e-05	0.000112359	0.000116989	0.000116257	0.000115847	0.000121817	0.000141627	0.000139381	0.000137155	0.000129105	0.000126322	0.000124689	0.000148687	0.000145541	0.000144719
O60762	Dolichol-phosphate mannosyltransferase subunit 1	0.00015521	0.000156692	0.000161567	0.000145502	0.000139742	0.0001297	0.000122811	0.000129489	0.000111539	0.000162829	0.000157879	0.000165757	0.000180041	0.0001698	0.000170031	0.000119286	0.000116586	0.000125424	0.000192085	0.000196513	0.000197532	0.000130025	0.000135814	0.000127657	0.00011668	0.000121597	0.000121088	0.000102705	9.58182e-05	9.8148e-05	5.62772e-05	5.72955e-05	6.37742e-05	0.000113438	0.000118838	0.000123362	0.000135548	0.000138889	0.00013267	0.000143499	0.000154816	0.000147445	0.000141533	0.000136063	0.000133775
Q99952	Tyrosine-protein phosphatase non-receptor type 18	0.000550455	0.000474041	0.000536623	0.000148098	0.000154512	0.000137693	0.00014313	0.000130968	0.000129967	4.85299e-05	3.86134e-05	5.29995e-05	0.000176194	0.000177854	0.000134541	0.000131141	0.000126676	0.000126573	0.000144763	0.000144071	0.000145768	0.000137999	0.000137125	0.000140557	0.000148742	0.000139873	0.00014719	0.000193008	0.000199398	0.000169123	2.37403e-05	2.77134e-05	3.08499e-05	0.00031861	0.000320804	0.000337708	0.000104641	8.25681e-05	9.27496e-05	0.000119461	0.000140853	0.000115146	0.000152326	0.000154221	0.000116341
P46777	60S ribosomal protein L5	0.00019469	0.000195436	0.000211196	0.000217763	0.00021367	0.000211716	0.000185738	0.000182494	0.000177476	0.000164087	0.000160525	0.000166499	0.00017071	0.000161205	0.000165545	0.000172926	0.000181833	0.000166457	0.000223623	0.000231515	0.000223082	0.000138667	0.000138773	0.000132671	0.000207466	0.000212613	0.000209553	0.000209111	0.000207248	0.000208206	0.000182393	0.000192358	0.000192391	0.000183581	0.000170603	0.0001723	0.000185261	0.00019202	0.000184346	0.000201283	0.000199832	0.000189966	0.000179311	0.000174269	0.00016284
Q96JB2	Conserved oligomeric Golgi complex subunit 3	0.000224331	0.000245693	0.000217948	0.000225217	0.000206415	0.000191255	0.000163098	0.000164332	0.00014717	0.000134897	0.000131929	0.00012973	0.000149719	0.00014584	0.000151128	0.000138755	0.000134902	0.000141211	0.000241818	0.000255946	0.000254218	0.000136437	0.000136737	0.000143937	0.000238365	0.000257391	0.000256697	0.000149025	0.000153138	0.000157629	0.000157177	0.000153489	0.000148079	0.000141277	0.000143465	0.000143557	0.000137828	0.000130025	0.00011806	0.000139155	0.000138524	0.000140903	0.000122924	0.000141459	0.000134935
O95379	Tumor necrosis factor alpha-induced protein 8	6.85326e-05	6.23745e-05	6.3055e-05	7.41641e-05	8.26721e-05	7.89758e-05	0.000115181	0.000131654	0.000121683	0.000139624	0.000143951	0.000140642	0.000159864	0.000161855	0.000147244	7.61857e-05	5.98865e-05	5.70781e-05	0.00042235	0.000429244	0.000432797	0.000207709	0.000168225	0.000140557	0.000130341	7.64256e-05	6.82838e-05	0.000215537	0.000210344	0.000205743	7.09179e-05	7.08884e-05	7.41711e-05	0.000113511	0.000113996	0.000110757	0.00014672	0.000140223	0.000147352	0.000150858	0.000143032	0.000144944	0.000143237	0.000137785	0.000148826
O96011	Peroxisomal membrane protein 11B	0.000162303	0.000163327	0.000179861	9.39491e-05	8.64497e-05	9.79404e-05	0.00025706	0.000250107	0.000244957	0.000126909	0.000129034	0.000124197	0.00014417	0.000138895	0.000148437	0.000141714	0.000152805	0.000153285	0.000110578	0.000111168	0.000112455	0.000170329	0.000172784	0.000171195	0.000127173	0.000130535	0.000123903	0.000178567	0.000182071	0.000173084	0.000116345	0.000127127	0.000122893	7.53569e-05	6.84813e-05	6.56144e-05	0.000166103	0.000170008	0.000172581	0.000138376	0.000146487	0.000143382	0.000169977	0.000160824	0.000161321
Q8WYQ5	Microprocessor complex subunit DGCR8	0.000222224	0.000235742	0.000246269	0.000102435	9.65071e-05	0.000110735	0.000167073	0.000171598	0.000158938	0.000166955	0.000173293	0.000169569	0.000190766	0.000177263	0.000184664	0.0002203	0.000224419	0.00021318	0.00012931	0.00012202	0.000132038	8.45973e-05	0.000100099	9.4771e-05	0.000168823	0.000181045	0.000173069	0.000127922	0.00013172	0.000128418	0.000104968	0.000111092	0.00014342	0.000155109	0.000132931	0.000120468	0.000119505	0.000127458	0.000121129	0.000124424	0.000136472	0.000139785	0.000104903	9.52515e-05	9.35127e-05
P62820	Ras-related protein Rab-1A	0.000114382	0.00010629	0.000112062	0.000149101	0.000147422	0.000145358	0.000157775	0.000153722	0.000148567	0.000112657	0.000114127	0.000110822	0.000131051	0.000131919	0.000128117	0.000108574	0.000115502	0.000113919	0.00012525	0.000123252	0.000125894	0.000104659	0.000103707	0.000101833	0.000166803	0.000183014	0.000179229	0.000155467	0.000148449	0.000148674	0.000123943	0.000117441	0.000121303	9.94834e-05	9.54181e-05	9.65336e-05	0.000153197	0.000169982	0.000161862	0.00016643	0.000175863	0.000160792	0.000139492	0.000138627	0.000135687
Q9Y6V7	Probable ATP-dependent RNA helicase DDX49	0.000170635	0.000177331	0.000178856	0.000132961	0.000147732	0.000148216	0.000122657	0.000114271	0.000119359	0.000119609	0.000122297	0.000117384	8.59267e-05	7.67078e-05	8.83821e-05	0.000146467	0.000149848	0.00014675	0.000204159	0.000214884	0.00019784	0.0001369	0.000125552	0.00012571	0.000143057	0.000146852	0.000141252	0.000149025	0.000153138	0.000157629	0.000157177	0.000153489	0.000148079	0.000141277	0.000143465	0.000143557	0.000143356	0.00015157	0.00014748	0.000330764	0.000356372	0.000368977	0.000100285	0.000104754	9.60187e-05
P14625	Endoplasmin	0.000154343	0.000151674	0.000160552	8.45841e-05	8.42631e-05	8.45358e-05	0.000145081	0.000140657	0.000136965	9.45843e-05	9.12952e-05	9.09384e-05	7.74904e-05	8.11654e-05	7.58887e-05	6.00576e-05	6.08676e-05	5.83842e-05	0.000194014	0.000199979	0.00020138	0.000229345	0.000235591	0.00022881	0.000289366	0.000299618	0.000294204	0.000140657	0.000136779	0.000136348	6.52065e-05	6.36178e-05	6.56886e-05	0.000184273	0.00018443	0.000181485	0.000137044	0.000138035	0.000133587	0.000170359	0.000176616	0.000175304	9.49172e-05	9.48421e-05	9.09721e-05
O15305	Phosphomannomutase 2	0.000201712	0.000219207	0.000250905	0.000158736	0.000132513	0.000141026	0.00016457	0.000152092	0.000140832	0.000163732	0.000172772	0.000136743	0.000130958	0.000149423	0.000144444	0.000202508	0.000171694	0.000174171	9.53543e-05	0.000102481	0.000112523	0.000148563	0.000139968	0.000141678	0.000154435	0.000170436	0.000176064	0.000165672	0.00016172	0.000167304	7.36449e-05	8.43227e-05	7.99391e-05	0.000107291	0.000104686	0.000105684	0.00014672	0.000140223	0.000147352	0.000150858	0.000143032	0.000144944	0.000143237	0.000137785	0.000148826
Q92508	Piezo-type mechanosensitive ion channel component 1	0.000187604	0.000187224	0.000186275	0.000146542	0.00014745	0.000162718	0.000148235	0.00016659	0.000116184	0.000127093	0.000112667	0.000120796	0.000317173	0.000285654	0.000293513	0.000197239	0.000209972	0.000215511	0.000142131	0.000145568	0.000137817	0.000134414	0.000127864	0.000123033	0.000406432	0.000344415	0.000340256	0.000149025	0.000153138	0.000157629	0.000157177	0.000153489	0.000148079	0.000141277	0.000143465	0.000143557	0.000127271	0.000118806	0.000121449	0.000119121	0.000164054	0.000160399	6.68715e-05	9.01357e-05	6.60495e-05
Q15366	Poly(rC)-binding protein 2	0.000241423	0.000253127	0.000255438	0.000205389	0.000205072	0.000211825	0.000195039	0.000189912	0.00017821	0.000146927	0.000147096	0.000150073	0.000213252	0.000219377	0.000211873	0.000182974	0.00019363	0.000185515	0.00018617	0.000186825	0.0001725	0.000119764	0.000125838	0.000123691	0.000160844	0.000172184	0.000161208	0.000158077	0.000146763	0.000146142	0.000145672	0.000144518	0.00014143	0.000173398	0.000172243	0.000165672	0.000150491	0.000150529	0.000153522	0.000164358	0.000169273	0.000163905	0.000147124	0.000143306	0.000139626
Q9NW81	Distal membrane-arm assembly complex protein 2	0.000281249	0.000285249	0.000301283	0.000135453	0.000142085	0.00013518	0.000178677	0.000157155	0.000156907	0.00016197	0.000170032	0.000158942	0.000116844	0.000129726	0.000138234	0.000171746	0.000175845	0.000172415	0.000225786	0.000229462	0.000244244	0.000133541	0.000148488	0.000138978	0.000139445	0.000139382	0.000159696	0.000149025	0.000153138	0.000157629	0.000157177	0.000153489	0.000148079	0.000141277	0.000143465	0.000143557	0.00014672	0.000140223	0.000147352	0.000150858	0.000143032	0.000144944	0.000143237	0.000137785	0.000148826
O60701	UDP-glucose 6-dehydrogenase	8.57793e-05	8.14402e-05	8.33613e-05	8.10748e-05	7.86008e-05	8.26687e-05	0.000117457	0.000117573	0.00011371	9.84477e-05	9.10267e-05	9.5116e-05	0.000135428	0.000132248	0.000130228	5.76713e-05	6.45361e-05	5.41281e-05	0.000187494	0.00019205	0.000186951	0.000259979	0.000255599	0.000256205	0.000216062	0.000229663	0.000217633	0.000168763	0.000168026	0.000155408	8.06133e-05	7.89383e-05	8.6171e-05	6.0515e-05	5.26154e-05	5.70126e-05	0.000179225	0.000189187	0.000184859	0.000216726	0.00021001	0.000208426	0.000136319	0.000140017	0.000134606
P61086	Ubiquitin-conjugating enzyme E2 K	0.000111909	0.000106766	0.000114285	0.000106717	0.000105039	0.000104366	0.000130544	0.000123148	0.000120538	0.000155316	0.000158705	0.000156175	0.000182395	0.000183688	0.000173036	0.000119257	0.000117458	0.000122573	0.000117011	0.000109224	0.000111163	0.000111608	0.000103409	0.000103183	0.00011872	0.000119515	0.000114153	0.00013624	0.00012767	0.000128087	0.000128611	0.000122084	0.000132308	8.82673e-05	9.17089e-05	8.81206e-05	9.80296e-05	0.000107017	0.000104924	0.00012849	0.000127575	0.000124228	0.000136047	0.000132309	0.00012299
P04732	Metallothionein-1E	5.21199e-05	4.13405e-05	4.23117e-05	0.000158313	0.000177996	0.000152602	0.000138892	0.000129255	0.000123328	7.05613e-05	1.01484e-05	9.97925e-06	0.000122079	0.000123403	0.000127877	7.47143e-05	6.84888e-05	1.08624e-05	0.000144763	0.000144071	0.000145768	0.000137999	0.000137125	0.000140557	0.000148742	0.000139873	0.00014719	0.000149025	0.000153138	0.000157629	0.000157177	0.000153489	0.000148079	0.000141277	0.000143465	0.000143557	5.15099e-05	4.90854e-05	4.81119e-05	0.000397912	0.000368925	0.000360506	7.34512e-05	5.93729e-05	6.93099e-05
Q49AR2	UPF0489 protein C5orf22	0.000185855	0.00014553	0.000148905	0.000142943	0.000136778	0.000152028	0.000196932	0.000184912	0.000191424	0.000206547	0.000210222	0.000205016	0.000151192	0.000148709	0.000160542	0.000168781	0.000151267	0.000160656	0.000189663	0.000208018	0.00019124	0.000167025	0.000168412	0.00015584	0.000144234	0.000144112	0.000155585	0.000124732	0.000144017	0.000139346	6.01116e-05	7.6023e-05	6.96298e-05	0.000124891	0.000121428	0.000136357	0.000104241	0.000103368	9.37971e-05	0.000133201	0.00013099	0.000137206	7.29421e-05	6.93167e-05	7.97609e-05
Q68E01	Integrator complex subunit 3	0.000135178	0.000132005	0.00013133	0.000131986	0.0001339	0.000141644	0.000121946	0.000105348	0.000111467	0.000131039	0.000133475	0.000132847	0.000106373	0.000105876	0.000109175	0.000160164	0.000166753	0.000160755	0.0001336	0.000136557	0.000136377	0.000144869	0.000152193	0.000146476	0.000187239	0.000197746	0.000184279	0.000193614	0.000191167	0.000176675	0.00015138	0.000143875	0.000153447	0.000139076	0.000130282	0.000130092	0.000121287	0.000126249	0.000110725	0.000251257	0.000255043	0.000260833	0.000124533	0.000128367	0.000114162
P55072	Transitional endoplasmic reticulum ATPase	0.000194137	0.000195732	0.000204322	9.85578e-05	9.93666e-05	9.709e-05	0.000143006	0.000137386	0.000134551	0.000212451	0.000218915	0.00021642	0.000148214	0.000152673	0.000148291	0.00013457	0.000133749	0.000130194	0.000150172	0.000148757	0.000147656	0.000153071	0.000150533	0.000147543	0.000165599	0.000177115	0.000168023	0.000143624	0.00014279	0.000141395	0.000100755	0.000105407	0.000108187	0.0001793	0.000178815	0.000176632	0.000149669	0.000153449	0.000145473	0.000161251	0.000167023	0.000163064	0.00013956	0.000142122	0.000134017
Q8N6N3	UPF0690 protein C1orf52	0.000135817	0.000135543	0.000126303	0.000138567	0.000133958	0.000136252	0.000126409	0.000133081	0.000135711	0.000152309	0.000154669	0.000147954	0.000115728	0.000112508	0.000114407	0.000111362	0.000102534	0.000108615	0.000187975	0.000197884	0.000209943	0.000121507	0.000116552	0.000122451	0.000141739	0.000143926	0.000138661	0.000149025	0.000153138	0.000157629	0.000157177	0.000153489	0.000148079	0.000141277	0.000143465	0.000143557	9.73221e-05	9.44218e-05	0.000109959	0.000155406	0.000147883	0.000153866	0.000106708	9.34719e-05	9.0866e-05
P39656	Dolichyl-diphosphooligosaccharide--protein glycosyltransferase 48 kDa subunit	0.000156027	0.000153908	0.000152799	0.000133873	0.000146728	0.000134372	0.000183634	0.00018518	0.000185721	8.56102e-05	7.96869e-05	7.71429e-05	0.000121242	0.00012095	0.000118233	8.24729e-05	8.16607e-05	8.25157e-05	0.00014062	0.000139318	0.000142578	0.000142343	0.000141811	0.000143302	0.000165269	0.00017974	0.00016233	0.0001202	0.000120245	0.000113843	0.00010569	0.000106804	0.000101801	0.000123139	0.00012294	0.000119258	0.000150351	0.000158585	0.000151549	0.00013369	0.000145428	0.000142553	0.000143477	0.000146362	0.000145392
O00410	Importin-5	0.000285004	0.000286916	0.000307349	0.000158433	0.000164843	0.000160056	9.84146e-05	8.54608e-05	8.60195e-05	0.000109972	0.000109846	0.000110885	0.000148371	0.00015631	0.000151925	0.000126765	0.000134641	0.000127446	0.000148458	0.000149822	0.000148996	7.65727e-05	7.59659e-05	7.68058e-05	0.00016893	0.000181528	0.000169843	0.000153052	0.000160509	0.000154302	8.00595e-05	8.23665e-05	8.07502e-05	0.000194379	0.000202003	0.000201304	0.000159032	0.000168349	0.000161506	0.000180367	0.000182289	0.000178363	0.000206528	0.0002084	0.000200329
Q0VDG4	Secernin-3	0.000282409	0.000269529	0.000290313	0.000125549	0.000126407	0.000113353	0.000194496	0.000183507	0.000180051	0.000295272	0.000312607	0.000324682	0.000223242	0.000219061	0.000223474	3.4117e-05	2.99268e-05	2.77378e-05	0.000227086	0.000253638	0.000243554	0.00016729	0.000159927	0.000159223	0.000229781	0.000237038	0.000214519	6.47209e-05	5.55179e-05	6.18471e-05	0.000143554	0.000143476	0.000128069	5.68796e-05	6.43119e-05	6.55574e-05	0.00014672	0.000140223	0.000147352	0.000150858	0.000143032	0.000144944	0.000143237	0.000137785	0.000148826
Q9Y282	Endoplasmic reticulum-Golgi intermediate compartment protein 3	0.000153017	0.000148079	0.000151638	8.95265e-05	9.71813e-05	9.11733e-05	0.00016583	0.000156073	0.000154893	0.000134897	0.000131929	0.00012973	0.000149719	0.00014584	0.000151128	0.000138755	0.000134902	0.000141211	0.000158669	0.000160063	0.000159801	0.000206969	0.000198973	0.000199492	0.000159326	0.00015447	0.000147953	0.00014509	0.000143938	0.000141832	0.000125377	0.000138025	0.000137348	9.47305e-05	9.26416e-05	9.5447e-05	0.000166561	0.000171046	0.000164408	0.000159085	0.00015712	0.000169303	0.000114861	0.000108955	0.000109984
Q9Y2V7	Conserved oligomeric Golgi complex subunit 6	0.000205038	0.000187914	0.00019207	0.000136145	0.000131739	0.000139511	0.000139317	0.000142018	0.000142328	0.000134897	0.000131929	0.00012973	0.000149719	0.00014584	0.000151128	0.000138755	0.000134902	0.000141211	0.000227485	0.000273932	0.000243443	0.000150203	0.000163244	0.000174501	0.000255998	0.000223607	0.000223287	0.000149025	0.000153138	0.000157629	0.000157177	0.000153489	0.000148079	0.000141277	0.000143465	0.000143557	0.000113116	0.000111968	0.000107517	9.98795e-05	0.000101143	9.99552e-05	0.000116347	0.000111918	0.000122004
Q86UB9	Transmembrane protein 135	0.000135817	0.000135543	0.000126303	0.000138567	0.000133958	0.000136252	0.000126409	0.000133081	0.000135711	0.000121952	0.000150586	0.000129075	0.000190552	0.000224653	0.000196924	6.93776e-05	6.54071e-05	7.98767e-05	9.92164e-05	9.62882e-05	9.26024e-05	5.98732e-05	6.62266e-05	5.61946e-05	0.000102688	9.124e-05	9.68973e-05	0.000219268	0.000200994	0.000188827	0.000147353	0.000157886	0.000126484	0.000153418	0.000148322	0.000147296	0.00014672	0.000140223	0.000147352	0.000150858	0.000143032	0.000144944	0.000143237	0.000137785	0.000148826
Q15363	Transmembrane emp24 domain-containing protein 2	0.000145108	0.0001375	0.000144192	0.000161265	0.000167251	0.000158312	0.000229331	0.000230981	0.000230719	0.000219884	0.000219824	0.000222251	0.000192514	0.000202185	0.00020212	0.000141141	0.000136508	0.000127297	0.000245978	0.000251972	0.000253865	0.000283314	0.000284922	0.000274458	0.000325444	0.000340324	0.000324593	0.000226047	0.000230008	0.000223737	0.000140167	0.000135645	0.00014813	0.000118983	0.00011538	0.000112534	0.000229262	0.000241611	0.000231745	0.000208011	0.000214033	0.000223085	0.000195475	0.000204376	0.000191586
P46779	60S ribosomal protein L28	0.00012937	0.000125316	0.000126766	0.000116626	0.000121604	0.000108403	0.000116394	0.000110374	0.000111258	0.000111825	9.77086e-05	0.000101044	0.000105425	9.44276e-05	0.000107863	0.000113872	0.000112646	0.000113185	0.000137028	0.000133416	0.00013273	9.35371e-05	8.65027e-05	7.5008e-05	0.000115706	0.000108642	0.000125084	0.000125874	0.000108974	0.000119808	0.000114193	0.00011372	0.000118123	9.97025e-05	8.75007e-05	9.34321e-05	9.4886e-05	9.62211e-05	9.16915e-05	0.000101264	9.97931e-05	8.38659e-05	8.85212e-05	8.97059e-05	8.72576e-05
P68366	Tubulin alpha-4A chain	0.000162113	0.000158303	0.000173412	0.000115475	0.000122165	0.000114499	0.000190056	0.000187999	0.000187158	0.00010864	0.000108081	0.000108158	0.000217237	0.000226634	0.00022108	0.000105693	0.000108604	0.000103041	0.000100871	9.38871e-05	9.62292e-05	0.000160858	0.000149009	0.000147123	0.000106498	0.000113979	0.000107206	0.000126748	0.00012194	0.000126616	0.000136723	0.000138981	0.000141049	0.00017381	0.000169855	0.000170418	0.000114285	0.000114002	0.000116029	0.000160201	0.000165064	0.00016014	0.000116865	0.000116924	0.000109691
Q92598	Heat shock protein 105 kDa	0.00022184	0.000220151	0.000234757	0.000194382	0.000195054	0.00019288	8.81721e-05	8.13268e-05	7.99475e-05	9.77591e-05	9.53557e-05	9.49567e-05	0.000135713	0.000135688	0.000133656	0.000158141	0.000163294	0.000157006	0.000195338	0.000198222	0.000198011	0.000122492	0.000120964	0.000121567	0.000161451	0.000172414	0.000160027	0.000179122	0.000179354	0.000173628	9.62502e-05	0.000100238	0.000100664	0.000124123	0.000121142	0.000123654	9.28627e-05	9.42273e-05	9.26693e-05	0.00011883	0.000125673	0.000120423	0.000140972	0.000140695	0.000132228
Q3SY69	Mitochondrial 10-formyltetrahydrofolate dehydrogenase	7.31579e-05	6.65458e-05	8.02079e-05	2.45106e-05	2.676e-05	2.72182e-05	0.000340429	0.000345602	0.000341407	0.000110507	0.000110411	0.000106376	0.00010566	0.000111657	0.000108836	3.83969e-05	3.56594e-05	3.56875e-05	0.000199953	0.000208574	0.000203154	0.000137334	0.000135443	0.000141529	9.56178e-05	9.19994e-05	8.87417e-05	0.000255643	0.000263432	0.000248817	2.08245e-05	2.31865e-05	2.41908e-05	4.06616e-05	3.11006e-05	3.0509e-05	0.000301717	0.000325969	0.000312711	0.000172135	0.000176406	0.000177412	0.000258491	0.000265697	0.000251632
P53597	Succinate--CoA ligase [ADP/GDP-forming] subunit alpha, mitochondrial	0.000172995	0.00017241	0.00017361	0.000124905	0.000136408	0.000128721	0.000139286	0.000131979	0.000130236	0.000128822	0.000127689	0.000129114	0.000118615	0.000125669	0.000113815	0.000122626	0.000123177	0.000122817	0.000129815	0.000129864	0.000127613	0.000169044	0.000171045	0.000168639	0.000150371	0.000158449	0.000154314	0.000174268	0.000174495	0.000168142	0.000102747	9.52999e-05	0.000102795	0.000146858	0.000138223	0.000141682	0.000144046	0.000148357	0.000144448	0.000123462	0.000128073	0.000127434	0.000117251	0.000111201	0.000111142
Q7Z460	CLIP-associating protein 1	0.000224011	0.000210956	0.000221	0.000170159	0.000175761	0.000165429	0.000114593	0.000105569	0.000111415	0.000125862	0.000125835	0.000115049	0.000151621	0.000127989	0.000126173	0.000156059	0.000140354	0.000145776	0.000160965	0.000156426	0.000164837	0.000115935	0.000124967	0.000137697	0.000173604	0.000152072	0.000130502	0.000148129	0.000148786	0.000135234	0.000139999	0.000141244	0.000145085	0.00015031	0.000142524	0.000147087	0.000106343	0.000108304	9.77898e-05	0.000169993	0.000169597	0.000165463	0.000115012	0.000124209	0.000130454
P78344	Eukaryotic translation initiation factor 4 gamma 2	0.000170793	0.000177806	0.00018273	0.000151497	0.000154249	0.000152355	0.000176227	0.000169641	0.000168548	0.000150652	0.000152816	0.0001532	0.000123754	0.000125587	0.000127779	0.000174312	0.000183822	0.000176547	0.000188301	0.000200028	0.000195016	0.000115472	0.000116484	0.000114848	0.00017151	0.000175341	0.000169379	0.000156254	0.000157705	0.000151326	0.000173701	0.000176644	0.000182782	0.000122524	0.000120765	0.000121913	0.000124138	0.000130074	0.00012447	0.000169333	0.000171462	0.00017347	0.000130097	0.00012864	0.000128313
Q9Y696	Chloride intracellular channel protein 4	0.000135594	0.000135872	0.000147904	0.000134479	0.000136733	0.000133516	0.000137607	0.000134488	0.000131445	0.000158595	0.00016027	0.000165358	0.00030763	0.00031029	0.000299035	0.00013541	0.000136392	0.000132616	0.000148742	0.000147883	0.000149994	0.000151427	0.000149006	0.000146319	0.000180779	0.000194968	0.000180217	0.000211818	0.000225742	0.000213091	0.000127158	0.000133182	0.000139764	0.000142548	0.000139744	0.000140599	0.000158637	0.000164112	0.000162208	0.000157226	0.000154784	0.000150912	0.000267094	0.000284358	0.000262608
Q16222	UDP-N-acetylhexosamine pyrophosphorylase	6.51505e-05	5.92117e-05	6.91647e-05	6.33198e-05	6.63183e-05	6.50324e-05	0.000371395	0.000385103	0.00038619	6.78776e-05	6.53331e-05	6.38279e-05	0.000140058	0.00013775	0.00013903	0.000158938	0.000160375	0.000160319	6.6268e-05	5.93525e-05	6.15906e-05	8.70701e-05	8.74838e-05	8.6388e-05	0.000139351	0.000156522	0.000146269	0.000208166	0.000208937	0.000195985	0.000210994	0.00022011	0.000221949	8.91574e-05	8.12253e-05	8.11949e-05	9.98027e-05	0.000100047	9.52945e-05	0.000251754	0.000263602	0.000247101	6.24088e-05	6.5401e-05	6.21098e-05
P05166	Propionyl-CoA carboxylase beta chain, mitochondrial	0.000172035	0.000173133	0.000159984	0.000157043	0.000153247	0.000159505	0.000124386	0.000126338	0.000113636	0.000105109	0.0001003	7.65285e-05	0.000118547	0.000104895	0.000104884	7.83507e-05	9.53252e-05	8.1519e-05	0.000135535	0.000128765	0.000146349	0.000162373	0.000154789	0.000151757	0.000171063	0.000184826	0.000197816	0.000202819	0.000195344	0.000179543	0.000107724	0.000106694	0.000110157	0.000151959	0.000146264	0.000141807	0.000160303	0.000155133	0.000153295	0.000139657	0.000145785	0.000142553	0.000131159	0.000142963	0.000141869
Q92541	RNA polymerase-associated protein RTF1 homolog	0.000143673	0.000138853	0.000140996	0.000121736	0.000122421	0.000132224	0.000138514	0.000116488	0.00011382	0.000152388	0.000157901	0.000161337	0.000175647	0.000181847	0.000184995	0.000124995	0.00012392	0.00012474	0.000141011	0.00013317	0.000133519	0.00019096	0.000197891	0.000188859	0.000144202	0.000152504	0.000143682	0.000149025	0.000153138	0.000157629	0.000157177	0.000153489	0.000148079	0.000141277	0.000143465	0.000143557	3.60621e-05	3.62719e-05	2.99378e-05	0.000171191	0.00018329	0.000170514	2.69723e-05	2.73111e-05	3.05322e-05
P49589	Cysteine--tRNA ligase, cytoplasmic	0.000104092	0.000102272	0.000111546	0.000101618	0.000104448	0.000102729	0.000208688	0.000197617	0.000199268	0.000180388	0.000187805	0.000187308	0.00019666	0.000200103	0.000194851	0.000101182	9.49356e-05	9.30274e-05	0.000367396	0.000377623	0.000370222	0.000161761	0.000161335	0.000161467	0.000114258	0.000112304	0.000102182	0.00015218	0.000154089	0.000147484	0.000111734	0.000115164	0.000122067	7.98939e-05	7.76754e-05	7.5655e-05	0.000123509	0.000123472	0.000120213	0.000106888	0.000108559	0.000104884	0.000145546	0.000151144	0.000141438
Q13217	DnaJ homolog subfamily C member 3	0.00015215	0.000148792	0.000155096	8.39653e-05	8.67459e-05	8.75287e-05	8.95619e-05	8.00481e-05	8.08033e-05	8.15047e-05	7.93857e-05	7.76084e-05	7.33179e-05	7.40013e-05	7.69644e-05	8.26359e-05	8.01468e-05	7.69155e-05	0.000171021	0.000166722	0.000176231	8.63109e-05	8.93029e-05	8.97559e-05	0.000338796	0.000364831	0.000340771	0.000112833	0.00010609	0.000107368	5.49317e-05	5.68766e-05	5.53695e-05	0.000131234	0.00013742	0.000127136	0.000220838	0.00023388	0.000217154	0.000240138	0.000255227	0.000256837	0.000136238	0.000134564	0.000129138
Q9NUQ7	Ufm1-specific protease 2	0.000194042	0.000186667	0.000211939	0.000121613	0.000127673	0.000111934	0.000204557	0.000199805	0.000191769	9.00548e-05	8.46612e-05	8.36785e-05	0.000135052	0.000131633	0.000126009	0.000141886	0.000147598	0.000142299	0.000147197	0.000149776	0.000149287	0.000169214	0.000169816	0.000169377	0.00015326	0.000161573	0.000154495	0.000212232	0.000217008	0.000204351	0.00019478	0.000227364	0.000212662	9.13268e-05	8.48438e-05	8.35813e-05	0.000185147	0.000182831	0.000180348	0.000187033	0.000192898	0.000188411	0.000186679	0.000185822	0.000166881
P61586	Transforming protein RhoA	0.000180304	0.000185123	0.000197191	0.000154818	0.00016058	0.000151453	0.000135064	0.000130237	0.000127457	0.000140698	0.000147348	0.000147178	0.000230408	0.000235389	0.000222515	0.000124359	0.000131051	0.000125547	0.000118249	0.000115568	0.000117801	0.000110356	0.000114826	0.000112182	0.00013689	0.000143673	0.000140416	0.000142326	0.000140464	0.000133761	0.00010369	0.000102178	0.000101721	0.000184273	0.0001837	0.000187981	9.407e-05	9.61619e-05	8.94353e-05	0.000118983	0.000121988	0.000120047	0.000108929	0.000104722	0.000102013
P22059	Oxysterol-binding protein 1	0.000132799	0.000134266	0.000144029	0.000110017	0.000109755	0.0001065	0.000144576	0.000144589	0.00013676	0.000139061	0.000140682	0.000138696	0.000161239	0.000162201	0.000156698	0.000105545	0.000103546	0.000102696	0.000166907	0.000173927	0.000164863	0.000133201	0.000137482	0.000140155	0.000152232	0.000157779	0.000154098	0.000159289	0.000162092	0.000157728	0.000180392	0.000183125	0.000184067	0.000129824	0.000126032	0.000126654	0.000136983	0.0001398	0.000133595	0.000158595	0.000162268	0.000160824	0.000197116	0.000201973	0.000188431
Q7L4I2	Arginine/serine-rich coiled-coil protein 2	9.30552e-05	8.84181e-05	0.000102918	0.000174026	0.000168194	0.000167644	0.000166289	0.000145592	0.000146912	0.000114064	0.000112563	0.000129333	0.000188637	0.000201367	0.000213982	0.000108204	9.98359e-05	0.000116812	0.000120319	0.000117029	0.00011136	0.000127549	0.000139075	0.000144454	0.000152655	0.000173238	0.00016205	0.000149025	0.000153138	0.000157629	0.000157177	0.000153489	0.000148079	0.000141277	0.000143465	0.000143557	9.64345e-05	8.18224e-05	8.91785e-05	0.000252957	0.0001995	0.000243355	0.000164365	0.000151832	0.000151086
O94905	Erlin-2	0.000103072	0.000103933	0.000106744	9.78614e-05	0.000106011	9.94011e-05	0.000127545	0.00012849	0.000125826	0.000167256	0.000165008	0.000163935	0.00012411	0.000122842	0.000110209	7.39796e-05	6.83797e-05	7.52298e-05	0.000142311	0.000147181	0.000153814	0.000129383	0.000135289	0.000133375	0.000174162	0.000174708	0.000183806	0.000207425	0.000200823	0.000187556	0.000203143	0.00020381	0.000219131	9.92924e-05	9.68511e-05	9.91791e-05	0.000120212	0.000114781	0.00011733	0.000213837	0.000222905	0.000216933	0.000176055	0.00017811	0.000171405
Q8IU85	Calcium/calmodulin-dependent protein kinase type 1D	0.000195877	0.000202973	0.000261493	0.000155975	0.000103666	0.000184179	0.000251547	0.000260143	0.000265285	0.000151632	0.000154248	0.000147775	9.20266e-05	8.52562e-05	7.38595e-05	0.000144754	0.000132874	0.000132186	0.000144763	0.000144071	0.000145768	0.000137999	0.000137125	0.000140557	0.000148742	0.000139873	0.00014719	0.000149025	0.000153138	0.000157629	0.000157177	0.000153489	0.000148079	0.000141277	0.000143465	0.000143557	0.000154974	0.000160432	0.000164067	0.000245117	0.000267179	0.000257139	0.000169607	0.000158154	0.000166192
P20645	Cation-dependent mannose-6-phosphate receptor	0.0001936	0.000195581	0.000207207	0.000101488	0.00010657	0.000106115	8.95296e-05	8.06381e-05	7.87735e-05	0.000207953	0.000211019	0.000209289	0.000206817	0.000210927	0.000206257	0.000135288	0.000139092	0.000127459	0.000193116	0.000203767	0.000190395	0.000206941	0.000211981	0.000211815	0.000155264	0.000166644	0.000140856	0.000182921	0.000195876	0.000183592	0.000208953	0.000207863	0.000191148	0.000160114	0.000156499	0.000147873	0.000132735	0.000110818	0.000116111	0.000214913	0.00020773	0.000215951	9.70637e-05	0.000104114	0.000103774
O14548	Cytochrome c oxidase subunit 7A-related protein, mitochondrial	0.000135817	0.000135543	0.000126303	0.000138567	0.000133958	0.000136252	0.000126409	0.000133081	0.000135711	0.000125377	0.000131929	0.000135431	0.000123404	0.00011205	0.000111082	0.000172197	0.000156278	0.000142339	0.000144763	0.000144071	0.000145768	0.000137999	0.000137125	0.000140557	0.000148742	0.000139873	0.00014719	0.000176432	0.000164677	0.000153402	9.09338e-05	9.62495e-05	9.85305e-05	0.000177544	0.000164536	0.000162625	0.000166397	0.000174699	0.000156257	0.000340179	0.000341358	0.000347242	0.000131854	0.000128432	0.000125048
P63151	Serine/threonine-protein phosphatase 2A 55 kDa regulatory subunit B alpha isoform	0.000208265	0.000215499	0.000218779	0.000140341	0.000137924	0.000141178	0.00015257	0.000151078	0.000146572	8.29705e-05	8.82572e-05	8.48522e-05	0.000233676	0.000234998	0.000234587	0.00011168	0.000115707	0.000112792	0.000132718	0.000132458	0.000130211	0.000140052	0.000131811	0.000132606	0.000124402	0.000136534	0.000134892	0.000139734	0.000135047	0.000130948	0.000178516	0.000185529	0.000187618	0.00011722	0.000114542	0.000116644	0.000129558	0.000135836	0.000138935	0.000157664	0.000172356	0.000171154	0.00021625	0.000221578	0.000211231
P26599	Polypyrimidine tract-binding protein 1	0.000134148	0.000132539	0.000145063	0.000114476	0.000117485	0.000118428	0.000129917	0.000125609	0.000120832	0.000151684	0.000153144	0.000155405	0.00015904	0.000169314	0.00016047	0.000179097	0.0001803	0.000176325	0.000167198	0.000170515	0.000171861	0.00013292	0.000134667	0.000130541	0.000126541	0.000132585	0.000125268	0.000160144	0.000163719	0.000158615	0.000140219	0.000148988	0.000147474	0.000128022	0.000123712	0.000123033	0.00014054	0.000142527	0.000138805	0.000175086	0.000173866	0.000178483	0.000142653	0.000151402	0.000140046
P62834	Ras-related protein Rap-1A	0.000135817	0.000135543	0.000126303	0.000138567	0.000133958	0.000136252	0.000126409	0.000133081	0.000135711	4.96534e-05	3.59297e-05	4.71997e-05	5.09682e-05	3.69255e-05	4.30875e-05	8.26626e-05	7.37657e-05	9.04348e-05	0.000515874	0.000561928	0.0004889	0.000156493	0.000145607	0.000126066	0.000293394	0.000297531	0.000272124	0.000327162	0.000329638	0.000311153	0.000325612	0.000310406	0.000346437	0.000122353	0.000111703	0.000120455	6.61415e-05	5.63136e-05	6.16233e-05	0.000195855	0.000201265	0.000206184	5.20622e-05	5.46562e-05	5.867e-05
Q14155	Rho guanine nucleotide exchange factor 7	0.000135817	0.000135543	0.000126303	0.000138567	0.000133958	0.000136252	0.000126409	0.000133081	0.000135711	0.000134897	0.000131929	0.00012973	0.000149719	0.00014584	0.000151128	0.000138755	0.000134902	0.000141211	0.000174971	0.000197561	0.000166113	0.000111633	0.000115757	0.000102846	0.000120122	0.000132292	0.000113683	0.000136641	0.000150118	0.000133652	0.000131276	0.000134033	0.000128892	0.00016615	0.000147102	0.000170449	0.000111663	0.000122851	0.000120186	0.000160425	0.00016898	0.000163329	0.000138801	0.000152213	0.000148167
Q68DH5	G-protein coupled receptor-associated protein LMBRD2	0.000182996	0.00014981	0.000172836	7.87644e-05	9.87056e-05	0.00010183	0.000452411	0.000330601	0.000291422	0.000146029	0.000127446	0.000170035	0.000188239	0.000190442	0.000191478	0.000121916	7.59643e-05	9.39119e-05	0.000234539	0.000228951	0.000231648	0.000156185	0.000183896	0.000175424	0.000145283	0.000158306	0.000209945	0.000149025	0.000153138	0.000157629	0.000157177	0.000153489	0.000148079	0.000141277	0.000143465	0.000143557	0.000339291	0.000328649	0.000366846	0.000391287	0.000314372	0.000324614	0.000161142	9.61621e-05	0.000164329
P13807	Glycogen [starch] synthase, muscle	0.000210737	0.000207759	0.000238746	0.000137172	0.000141177	0.000131607	0.000475798	0.000458524	0.000454368	0.000155797	0.000160695	0.000159773	0.000178011	0.000181927	0.000176191	0.000142651	0.000144127	0.000135473	0.000161457	0.000153423	0.000158564	0.000197209	0.000180922	0.000193918	0.000172112	0.000194832	0.000176975	0.000185332	0.000183638	0.000184424	0.000189137	0.000186974	0.000195542	0.000119225	0.000113629	0.000115963	0.000125807	0.000126967	0.000121615	0.000133644	0.000143665	0.000139485	0.000124724	0.000125268	0.000105519
O60763	General vesicular transport factor p115	0.000131746	0.000132565	0.000139697	0.000127885	0.000127051	0.00012777	0.000194359	0.000196808	0.00019109	8.52342e-05	8.50867e-05	8.37159e-05	0.000138187	0.000143728	0.000136215	0.000114528	0.000117979	0.00012205	0.000180904	0.000186011	0.00018204	0.000193943	0.00019329	0.000195261	0.0002055	0.000214871	0.000205124	0.000146588	0.000144917	0.000140304	9.40156e-05	9.50607e-05	9.85015e-05	8.79638e-05	8.18426e-05	8.18806e-05	0.00016493	0.000169673	0.000161903	0.000121039	0.000121194	0.000120804	0.000148679	0.000149329	0.000141978
P53618	Coatomer subunit beta	0.000128926	0.000125807	0.000138073	0.000146961	0.000148351	0.00014845	0.000202096	0.000200945	0.000206129	0.000114272	0.000112196	0.000110718	0.000133471	0.000140546	0.000139242	9.51096e-05	9.39515e-05	9.57727e-05	0.000181193	0.000185476	0.000183804	0.000154419	0.00015476	0.000154339	0.000189163	0.000198077	0.000194448	0.000190082	0.000191741	0.000184053	0.000113994	0.000115347	0.000118993	0.000121428	0.000119056	0.000118786	0.000191567	0.000204688	0.000193872	0.000128786	0.000133447	0.000131864	0.000174648	0.000181846	0.000172022
P46060	Ran GTPase-activating protein 1	0.000186506	0.000182075	0.000185013	0.000176594	0.000196281	0.000185208	0.000184289	0.000183561	0.000184674	0.000116974	0.000110369	0.000117322	0.000138126	0.000140367	0.000133873	0.000161233	0.000166625	0.000164533	0.000130231	0.000126911	0.000120446	0.000102374	0.000103133	0.000102523	0.000143297	0.000151076	0.000146034	0.000127253	0.000126961	0.000120155	0.000100606	9.91927e-05	0.000101842	0.000127023	0.000126268	0.000121189	0.000104111	0.000108048	9.91518e-05	0.000157935	0.000161655	0.000161643	7.48298e-05	7.76756e-05	7.26437e-05
O95551	Tyrosyl-DNA phosphodiesterase 2	0.00021597	0.000225233	0.000216453	0.000215964	0.000216872	0.0002159	0.000107964	9.47396e-05	9.42159e-05	0.00014377	0.00013275	0.000132959	0.000141468	0.00014934	0.000133664	7.3016e-05	7.14682e-05	7.49357e-05	0.000105625	9.17458e-05	9.9094e-05	0.000134448	0.000103223	0.000131949	0.000121755	0.000100144	0.000119478	0.000158267	0.000168099	0.000163512	0.000106366	0.000117602	0.000118415	0.000133368	0.000124567	0.000123781	7.85083e-05	7.90734e-05	8.95562e-05	0.000199253	0.000198237	0.000189989	0.000120082	0.000118619	0.00011824
Q86YV0	RAS protein activator like-3	0.000179062	0.000189676	0.000185647	0.000133649	0.000136427	0.000137707	0.000200503	0.000196319	0.000191478	0.000134897	0.000131929	0.00012973	0.000149719	0.00014584	0.000151128	0.000138755	0.000134902	0.000141211	0.000221135	0.000222418	0.000230323	0.00022258	0.000218064	0.000215241	0.000167166	0.000166707	0.000166533	0.000126182	8.88647e-05	0.000102401	5.67902e-05	8.34669e-05	6.26905e-05	0.000180979	0.000198443	0.00019595	8.04113e-05	7.367e-05	7.08143e-05	0.000144485	0.000151507	0.000150081	5.35261e-05	4.97306e-05	4.92007e-05
Q86XI2	Condensin-2 complex subunit G2	0.00020287	0.000217381	0.000217148	0.000152033	0.000153003	0.000159546	0.000174068	0.00017655	0.000175195	0.000135874	0.000137793	0.000147968	0.000224868	0.000232076	0.00021961	0.000191174	0.00017987	0.000194898	0.000121366	0.000130398	0.000139452	0.000132304	0.000142595	0.00013814	0.000148844	0.000145357	0.000135447	0.000149025	0.000153138	0.000157629	0.000157177	0.000153489	0.000148079	0.000141277	0.000143465	0.000143557	0.000106523	0.000101326	9.08336e-05	0.000126576	0.000128337	0.000127074	0.00011822	0.000120326	0.000114168
O95639	Cleavage and polyadenylation specificity factor subunit 4	0.000135817	0.000135543	0.000126303	0.000138567	0.000133958	0.000136252	0.000126409	0.000133081	0.000135711	0.000134897	0.000131929	0.00012973	0.000149719	0.00014584	0.000151128	0.000138755	0.000134902	0.000141211	0.000230353	0.000203225	0.000234081	0.000158648	0.000136624	0.000173388	0.000170999	0.000158251	0.000163305	0.000121929	9.53632e-05	0.000100309	0.000108238	0.000102559	0.000117117	9.88942e-05	0.000113794	0.000101143	0.000168787	0.000141333	0.000163682	0.00023365	0.000220774	0.000227551	0.00017574	0.000170867	0.00016257
P24534	Elongation factor 1-beta	0.000187573	0.000188428	0.00020054	0.000187632	0.000190517	0.00018059	0.000142423	0.000127649	0.00012608	0.000110962	0.000108892	0.00010955	0.000201944	0.000210758	0.000195698	0.000152452	0.000162992	0.000155341	0.00014218	0.000139656	0.000135651	0.000119478	0.000122175	0.000111961	0.000158418	0.000164043	0.000157833	0.000151718	0.000154377	0.000148488	0.000143	0.000144589	0.000151207	0.00012671	0.000123303	0.000123549	0.000131817	0.000131639	0.000130693	0.000143794	0.000146002	0.000145934	0.000124434	0.000123689	0.00011752
Q8IZH2	5'-3' exoribonuclease 1	0.000135817	0.000135543	0.000126303	0.000138567	0.000133958	0.000136252	0.000126409	0.000133081	0.000135711	0.000124925	0.000124096	0.000124595	0.000107976	0.000101613	0.00010301	0.000125429	0.000112131	0.000129128	0.000153924	0.000142045	0.000155221	0.000143497	0.000141731	0.000147804	0.000167334	0.000186316	0.000169268	0.000142543	0.000129319	0.000133943	0.00011077	0.000120108	0.000128106	0.000131718	0.000132119	0.00012659	0.000109992	0.000105494	0.000105756	0.000153067	0.000139794	0.000154208	0.000121685	0.000139986	0.00013971
O43164	E3 ubiquitin-protein ligase Praja-2	0.000125403	0.000131414	0.000134264	0.000112513	0.000115102	0.000102332	0.000249233	0.000220869	0.000255884	0.000176288	0.000191621	0.000193246	0.000137817	0.000137931	0.000126876	0.000141229	0.000127987	0.000133972	0.000219417	0.000198771	0.000206996	0.000134286	0.000110479	0.000132573	0.000267913	0.000284974	0.000270397	0.000152143	0.000146177	0.000152398	0.000182466	0.000188041	0.000186328	9.58159e-05	7.70116e-05	7.4368e-05	0.00014672	0.000140223	0.000147352	0.000150858	0.000143032	0.000144944	0.000143237	0.000137785	0.000148826
Q15437	Protein transport protein Sec23B	0.000176448	0.000176092	0.000174865	0.000161424	0.000164163	0.000159169	0.000160339	0.000164026	0.000152032	0.000171258	0.000181505	0.000173408	0.000166452	0.000153057	0.000160332	0.000106107	0.000108669	0.000103001	0.000215083	0.000219398	0.000211588	0.000178723	0.000170859	0.000168714	0.000213718	0.000220173	0.000216657	0.000174674	0.000165927	0.000162241	9.42846e-05	0.000100822	9.77975e-05	0.000124375	0.000118024	0.000119776	0.000185957	0.000206046	0.000198728	0.000126041	0.000127442	0.000127883	0.000172285	0.000175441	0.000173097
P42167	Lamina-associated polypeptide 2, isoforms beta/gamma	0.000167989	0.000164804	0.000181415	0.000193546	0.000190678	0.000192549	0.00014036	0.000146263	0.000140241	0.000148779	0.000144286	0.000142121	0.000195664	0.00021426	0.000203274	0.000141322	0.000145065	0.000137649	0.000154056	0.000162827	0.000154319	0.000151668	0.000150092	0.00014491	0.000133629	0.000143034	0.000131244	0.000161752	0.000157663	0.000159106	0.000152872	0.000150613	0.000157098	0.000186283	0.000189374	0.00016663	9.01033e-05	9.68875e-05	8.83107e-05	0.000184429	0.000193707	0.000195679	0.00010382	0.000117356	0.000106219
Q96KR1	Zinc finger RNA-binding protein	0.000113181	0.000109213	0.000112404	0.000105816	0.000108753	0.00011022	0.000154634	0.000143437	0.000140716	0.000125163	0.000120873	0.000122285	0.000156942	0.000157486	0.000155936	0.00016481	0.000166264	0.00015971	0.000148029	0.000145675	0.000135644	0.000114425	0.000111442	0.000112124	0.00012649	0.000134725	0.000127158	0.000125166	0.000112044	0.000120868	0.000106982	0.000106081	0.000109937	0.000145921	0.000138871	0.000140588	0.000132873	0.000138805	0.000128809	0.000159672	0.000186905	0.00018175	0.00010091	8.83988e-05	9.59843e-05
Q15758	Neutral amino acid transporter B(0)	0.0001227	0.000119496	0.000121676	7.42775e-05	7.67778e-05	7.57589e-05	0.000109098	0.000108007	0.000108496	7.34464e-05	7.25001e-05	6.86591e-05	0.00035064	0.000369214	0.000366026	7.93981e-05	8.04341e-05	7.62099e-05	0.000264163	0.000276735	0.000276262	0.000156124	0.000166058	0.000154586	0.000119861	0.000115633	0.000114074	0.00010636	0.000101773	0.000102988	6.29431e-05	6.21865e-05	6.58388e-05	0.000103443	0.000102511	9.93411e-05	0.000220767	0.00023818	0.000229584	0.00012686	0.000127739	0.000126912	0.000149939	0.000143808	0.000140036
Q9UHA3	Probable ribosome biogenesis protein RLP24	0.000153808	0.000152486	0.000146686	0.00012577	0.000152952	0.000143623	0.000198693	0.000190807	0.000188629	0.000134897	0.000131929	0.00012973	0.000149719	0.00014584	0.000151128	0.000138755	0.000134902	0.000141211	0.000142138	0.000152296	0.00014988	8.38743e-05	9.39337e-05	8.8261e-05	0.000100993	0.000101735	9.53915e-05	8.21335e-05	8.2615e-05	7.46796e-05	9.89541e-05	8.51635e-05	9.30695e-05	0.000103319	9.95208e-05	9.92044e-05	9.60935e-05	0.000103828	8.73033e-05	0.000137409	0.00014546	0.000137649	7.40942e-05	7.46159e-05	7.42775e-05
P18077	60S ribosomal protein L35a	0.000162391	0.000151203	0.000161481	0.000144819	0.000144408	0.000133465	0.000152128	0.000148288	0.000141319	0.000127911	0.000122857	0.000122889	0.000133111	0.000126285	0.000131259	0.000129362	0.000132675	0.000131752	0.000124406	0.000128446	0.000124225	9.10743e-05	8.92309e-05	8.8669e-05	0.000121505	0.000128975	0.000121917	0.000158709	0.000161371	0.000151402	0.000137557	0.00013842	0.000141503	0.000130809	0.000135383	0.000135839	0.000103816	0.000107185	0.00010192	0.000113043	0.000112508	0.000106729	9.87951e-05	0.000102276	9.91088e-05
O75534	Cold shock domain-containing protein E1	0.000157493	0.000161874	0.000166793	0.000128735	0.000131332	0.000129192	0.000202509	0.000202322	0.000195481	0.000177888	0.000184809	0.000176778	0.0001205	0.000120974	0.000122254	0.000148408	0.000146197	0.000145731	0.000166475	0.000171621	0.000173177	3.83829e-05	3.9971e-05	4.0514e-05	0.000199085	0.000214684	0.000202284	0.000155917	0.000156476	0.000153736	0.000114801	0.000115121	0.000119463	0.000194192	0.000194108	0.000193166	0.000122298	0.000124523	0.000121411	0.000128144	0.000127853	0.000127151	9.69586e-05	9.53226e-05	9.34581e-05
Q14103	Heterogeneous nuclear ribonucleoprotein D0	0.000148909	0.000143558	0.000150672	0.000121982	0.000125588	0.000120642	9.34648e-05	8.85941e-05	8.28326e-05	9.29051e-05	8.70713e-05	8.64813e-05	0.000239279	0.00024496	0.000231844	0.000161131	0.000167887	0.000157816	0.00014867	0.000145935	0.000144337	0.000121933	0.000120603	0.000119155	0.000143112	0.000150651	0.000144181	0.000183538	0.000184041	0.000181253	0.00019499	0.000194014	0.000199537	0.000172542	0.000167889	0.000158907	0.000121587	0.000122016	0.000117933	0.000188703	0.000202861	0.000200417	0.000105809	0.000110239	0.000108564
O95248	Myotubularin-related protein 5	0.0002327	0.000255724	0.000324179	0.000148729	0.000183075	0.000184394	0.000264616	0.000232448	0.000275042	0.000102546	7.99933e-05	0.000123273	0.000363797	0.000320057	0.000343286	0.000200912	0.00017519	0.000137377	0.000170988	0.000167039	0.000214427	0.000171998	0.000177865	0.000153798	0.000420357	0.000448	0.0004693	0.000174031	0.00017546	0.000180606	0.000132135	0.000128515	0.000126244	0.000188689	0.000192097	0.000179082	0.000229571	0.000246183	0.000243872	8.51866e-05	0.000106613	0.000105062	0.000237356	0.000213043	0.000242644
O43916	Carbohydrate sulfotransferase 1	0.000135817	0.000135543	0.000126303	0.000138567	0.000133958	0.000136252	0.000126409	0.000133081	0.000135711	0.000114419	0.000115674	0.000117102	9.15233e-05	9.34211e-05	8.37428e-05	9.88949e-05	8.81594e-05	8.98787e-05	0.000125222	0.000130069	0.000131443	0.000111174	0.000123205	0.000108226	0.000242227	0.000253162	0.00023509	0.000123226	0.000126783	0.000110758	8.83521e-05	8.39347e-05	6.48413e-05	6.34454e-05	5.71231e-05	6.52001e-05	0.00014672	0.000140223	0.000147352	0.000150858	0.000143032	0.000144944	0.000143237	0.000137785	0.000148826
P23919	Thymidylate kinase	0.000169201	0.000166253	0.000167806	8.20493e-05	8.22164e-05	8.02753e-05	0.000104099	0.000100813	9.99463e-05	0.000110403	0.000107115	0.000104717	0.000172295	0.000173828	0.000169773	0.000110162	0.000116986	0.000113127	0.000111609	0.000110387	0.000102766	9.31318e-05	8.99195e-05	8.95155e-05	0.000118161	0.000129942	0.000125021	0.000188823	0.000182865	0.000191288	0.000191664	0.000190508	0.000197207	0.000156402	0.000160428	0.000159433	0.000118458	0.000101969	0.000108783	0.000136398	0.000127344	0.000137864	0.00013228	0.000159246	0.00013895
P18085	ADP-ribosylation factor 4	0.000107891	0.000108198	0.000107869	0.000141996	0.000143169	0.0001374	0.000183804	0.000185476	0.000182389	9.60106e-05	8.97891e-05	9.21767e-05	8.37848e-05	8.11638e-05	8.14281e-05	5.83673e-05	5.50259e-05	5.2935e-05	0.00017898	0.000166675	0.000170925	0.000166074	0.000156664	0.0001471	0.000219784	0.00023082	0.000227712	0.000133086	0.000130467	0.000122936	9.99333e-05	9.44351e-05	9.58994e-05	0.000102946	9.40417e-05	9.54355e-05	0.00012575	0.000136871	0.000136484	0.000142187	0.00013532	0.000128135	7.92686e-05	7.26768e-05	8.00904e-05
Q9BZE1	39S ribosomal protein L37, mitochondrial	0.000235572	0.000237074	0.000251414	0.000150977	0.000148752	0.000148337	0.000165616	0.000157222	0.00015765	0.00015397	0.0001559	0.000161542	0.000141435	0.000149227	0.00013585	0.000106436	0.00012062	0.00011102	0.000107144	9.51524e-05	0.000106236	0.000163621	0.000172208	0.00016686	0.000107968	0.00011559	0.00011674	0.000164488	0.000176575	0.000169283	8.72526e-05	8.97844e-05	8.1242e-05	9.16196e-05	7.38724e-05	7.41061e-05	0.000135121	0.000153157	0.000144787	0.000104287	0.000113887	0.000109271	0.000139597	0.000139665	0.000125224
P52272	Heterogeneous nuclear ribonucleoprotein M	0.000151694	0.000152806	0.000162202	0.000147362	0.000148369	0.00014867	0.000135855	0.000133799	0.000128189	0.00017354	0.000176135	0.000177037	0.000167323	0.000173977	0.000163658	0.000172851	0.000177766	0.000169289	0.000161387	0.000165532	0.000166211	0.00015225	0.000154774	0.000149573	0.000149308	0.000156129	0.000147436	0.000175991	0.000183159	0.000180204	0.000177354	0.000174326	0.000180706	0.000164045	0.000154469	0.000155888	0.000129174	0.000127893	0.000125779	0.000210876	0.000218144	0.000216804	0.000119721	0.000121114	0.000114993
Q9BXP5	Serrate RNA effector molecule homolog	0.000155733	0.000155156	0.000167332	0.000149927	0.000153664	0.000143403	0.000130923	0.000125374	0.000124177	0.000129006	0.000129739	0.000129882	0.000164719	0.000174551	0.000164893	0.000142297	0.000147737	0.000137893	0.000181539	0.000182345	0.000179648	0.000130651	0.000132605	0.000131933	0.000125703	0.000126697	0.000124145	0.000144242	0.000145347	0.000140131	0.000146491	0.000145333	0.000147902	0.000196134	0.000195799	0.000191241	0.000123323	0.000122135	0.000114854	0.000202745	0.000208983	0.000208394	0.000110126	0.00010943	0.000103968
Q96BY7	Autophagy-related protein 2 homolog B	0.000135817	0.000135543	0.000126303	0.000138567	0.000133958	0.000136252	0.000126409	0.000133081	0.000135711	0.000134897	0.000131929	0.00012973	0.000149719	0.00014584	0.000151128	0.000138755	0.000134902	0.000141211	0.000162693	0.000157967	0.000160863	0.000118104	0.000120141	0.000114158	0.000125638	0.000146263	0.000109234	0.000127515	0.000112848	0.00011347	9.59144e-05	9.4038e-05	9.20761e-05	0.000142912	0.000156134	0.000147666	0.000115523	0.000123101	9.33748e-05	0.000131167	0.00014002	0.000148911	0.000108257	0.000143006	0.00013786
P60891	Ribose-phosphate pyrophosphokinase 1	0.000129591	0.000122712	0.000130294	0.000119779	0.000117408	0.000114213	0.000164158	0.000169255	0.000155746	9.09897e-05	8.68973e-05	9.1605e-05	0.000148512	0.000151745	0.000147874	0.000140369	0.000143825	0.000141469	9.52188e-05	9.14158e-05	9.1924e-05	9.52659e-05	9.0384e-05	9.05333e-05	0.000102694	0.000110358	0.000103644	0.000216944	0.000222778	0.000215634	0.000147455	0.000151314	0.00015444	9.83925e-05	8.6646e-05	9.02988e-05	0.000117059	0.000125244	0.000117107	0.000104427	0.000107922	0.000101294	0.000126875	0.000128195	0.000121122
P0DPB5	Protein POLR1D, isoform 2	0.000237541	0.000231852	0.00025481	8.77705e-05	9.39784e-05	9.10943e-05	9.88119e-05	8.71971e-05	8.72192e-05	0.000142012	0.00012845	0.000144699	0.000137873	0.000141193	0.000125718	0.000215147	0.000229482	0.00021554	0.000168091	0.000170372	0.000163018	8.67787e-05	8.50661e-05	7.98154e-05	0.000175835	0.000191733	0.000181074	0.000149025	0.000153138	0.000157629	0.000157177	0.000153489	0.000148079	0.000141277	0.000143465	0.000143557	0.000143202	0.000137014	0.000145104	0.000169109	0.0001799	0.000183175	0.000126767	0.000138686	0.000126603
Q8TDZ2	[F-actin]-monooxygenase MICAL1	0.000175365	0.000171406	0.000189291	5.95784e-05	5.68147e-05	5.72575e-05	0.000403	0.000399933	0.000409158	0.000103401	0.000102482	9.54403e-05	0.000223589	0.000229361	0.000227247	0.000102284	0.000114895	0.000115083	0.000144763	0.000144071	0.000145768	0.000137999	0.000137125	0.000140557	0.000148742	0.000139873	0.00014719	9.61089e-05	9.60715e-05	9.07802e-05	6.03465e-05	5.75826e-05	6.16843e-05	9.43031e-05	9.72034e-05	8.17754e-05	0.000148606	0.000156575	0.000160187	6.93615e-05	7.58387e-05	8.27858e-05	0.000238683	0.000242648	0.000253875
Q9NXV6	CDKN2A-interacting protein	0.00016054	0.000160363	0.000170948	0.000107237	0.000108197	0.000111831	0.000155994	0.000156974	0.000153167	8.17342e-05	7.70162e-05	6.91522e-05	0.000189485	0.000185382	0.000184578	0.000124295	0.000137888	0.000132746	0.000121797	0.000117589	0.000123552	0.000120301	0.00011606	0.000116277	0.000124036	0.000127623	0.000122712	0.000122678	0.000115065	0.000123858	0.000101504	0.000101101	0.000102447	0.000135207	0.000121095	0.000116943	0.00012967	0.000150114	0.000131926	9.29293e-05	9.38609e-05	9.49987e-05	0.000147261	0.00014884	0.000141306
Q9NP72	Ras-related protein Rab-18	0.000126808	0.000124889	0.000122545	0.000107278	0.000116247	0.00011183	0.000128764	0.000126158	0.000126956	0.000148329	0.00014775	0.000150906	0.000170441	0.000174153	0.000175717	0.000133074	0.00013761	0.000139905	7.79222e-05	7.48806e-05	6.87265e-05	8.92854e-05	8.33045e-05	8.03867e-05	0.000141127	0.000151808	0.00013987	0.000110038	0.000101934	9.0039e-05	6.7883e-05	5.91623e-05	6.76214e-05	4.19896e-05	4.53048e-05	3.9556e-05	0.000158429	0.000151917	0.000138454	0.000163438	0.000182414	0.000169119	0.000143649	0.000137884	0.000148719
P35251	Replication factor C subunit 1	0.000187719	0.00018821	0.000190672	0.000138821	0.000140019	0.00013042	0.000112844	0.000110663	0.000101026	0.000168673	0.000160706	0.000147466	0.00013385	0.000137551	0.000141378	0.000133213	0.000132208	0.000139692	0.000150581	0.000151086	0.000149123	0.000143429	0.000146934	0.00014433	0.000180316	0.000190649	0.00018106	0.000131503	0.000127089	0.00012834	0.000117709	0.000119506	0.000123509	0.000129244	0.000127971	0.000131224	0.000143536	0.000143876	0.000144296	0.000145982	0.000150069	0.000164731	0.000126585	0.000124491	0.000117955
P61019	Ras-related protein Rab-2A	0.000120159	0.000113531	0.000123337	0.000109999	0.000114563	0.000110488	0.000294077	0.000282748	0.000282143	0.000123351	0.000124322	0.000120544	0.000182819	0.00017824	0.000172803	9.78286e-05	9.49663e-05	9.79569e-05	0.000128452	0.000128803	0.00013184	0.000128337	0.000126488	0.000127624	0.000133562	0.000144971	0.000135673	0.000150719	0.000146849	0.000142772	9.36725e-05	0.000101449	0.000101112	0.000101603	9.65766e-05	9.96096e-05	0.000174761	0.000185609	0.000182008	0.000142263	0.000148927	0.0001488	0.000212166	0.000216721	0.000204149
Q12905	Interleukin enhancer-binding factor 2	0.00013133	0.000130546	0.000144652	0.000139052	0.000138928	0.000133973	0.000173162	0.000166788	0.000167068	0.000189236	0.000190275	0.000189777	0.000138278	0.000144421	0.00013671	0.000148086	0.000151278	0.000144464	0.000165619	0.00016701	0.000169755	0.000157371	0.00016363	0.000161606	0.000139425	0.000145259	0.000136686	0.000161241	0.000159004	0.000156649	0.000141867	0.000145338	0.000145076	0.000146119	0.000137757	0.000141846	0.000137655	0.000140151	0.000134309	0.000193375	0.000202483	0.000207202	0.000126028	0.000137011	0.000123568
P41223	Protein BUD31 homolog	0.000123977	0.000134375	0.000137215	0.000130426	0.000129026	0.00012012	0.000112843	0.000109669	0.000106127	0.000124917	0.000123563	0.000116542	0.000149418	0.00015751	0.000154322	0.000147484	0.000143253	0.000131972	0.000325587	0.000341133	0.000338204	0.000146934	0.000155868	0.000156989	0.00013055	0.000141634	0.000128394	0.000243917	0.000240366	0.000225266	0.000146417	0.000161835	0.000149825	0.000217492	0.000210804	0.000206237	0.000167562	0.000184223	0.000165888	0.000213866	0.000224807	0.000234574	0.000152348	0.000184232	0.00016902
Q9NX61	Transmembrane protein 161A	0.000170585	0.000160703	0.000153909	0.000126017	0.000145388	0.000145634	0.000142589	0.000140452	0.000132969	7.30847e-05	7.23957e-05	5.87219e-05	7.96555e-05	8.67323e-05	9.39813e-05	9.18915e-05	7.96637e-05	8.99775e-05	0.000144763	0.000144071	0.000145768	0.000137999	0.000137125	0.000140557	0.000148742	0.000139873	0.00014719	0.000113739	0.000107621	0.000113557	7.26498e-05	7.32651e-05	8.56026e-05	9.39477e-05	0.000102269	9.7091e-05	0.00014672	0.000140223	0.000147352	0.000150858	0.000143032	0.000144944	0.000143237	0.000137785	0.000148826
P04181	Ornithine aminotransferase, mitochondrial	0.000116406	0.00012706	0.000137255	8.4799e-05	8.66731e-05	9.01108e-05	0.000250229	0.000250019	0.000244737	0.000112825	0.000116565	0.000121198	9.74591e-05	9.79754e-05	9.03276e-05	0.000232728	0.000250675	0.000234807	0.000141528	0.000142347	0.000138846	0.000219223	0.00021685	0.000208255	0.000163521	0.000163483	0.000164046	0.000133891	0.000128502	0.000118664	8.19488e-05	8.06825e-05	8.12023e-05	7.98886e-05	7.77134e-05	7.70728e-05	0.000115866	0.000117438	0.00011236	0.000289357	0.000303101	0.000307601	7.40758e-05	7.93031e-05	7.69373e-05
Q96D96	Voltage-gated hydrogen channel 1	5.51438e-05	4.86397e-05	5.61157e-05	6.63947e-05	6.5468e-05	6.33295e-05	0.000327039	0.000322468	0.000340438	0.00020317	0.000205358	0.000211258	0.000173528	0.000168363	0.000174236	7.8925e-05	5.96127e-05	7.21167e-05	8.07387e-05	7.41503e-05	7.44532e-05	0.000295982	0.000282032	0.000250307	7.45164e-05	7.60955e-05	9.27496e-05	0.000149025	0.000153138	0.000157629	0.000157177	0.000153489	0.000148079	0.000141277	0.000143465	0.000143557	5.31561e-05	4.22969e-05	4.71044e-05	0.000428708	0.000451019	0.000458118	6.2226e-05	5.86149e-05	6.47758e-05
Q8N6L1	Keratinocyte-associated protein 2	0.000135817	0.000135543	0.000126303	0.000138567	0.000133958	0.000136252	0.000126409	0.000133081	0.000135711	0.000134897	0.000131929	0.00012973	0.000149719	0.00014584	0.000151128	0.000138755	0.000134902	0.000141211	0.00013726	0.000149049	0.000130806	0.000140102	0.000126255	0.000129415	0.000158416	0.000161195	0.000172768	0.000142528	0.000132274	0.000152046	9.72185e-05	9.11736e-05	0.000102889	0.000112214	0.000126069	9.83778e-05	0.000112358	0.000125963	0.000113295	0.000102044	9.89541e-05	0.000100724	0.000131981	0.000146064	0.000138965
Q5JRX3	Presequence protease, mitochondrial	0.000156815	0.000156086	0.000162669	0.000130595	0.000134721	0.000134128	0.000125031	0.000122051	0.000115572	0.00010342	9.76468e-05	0.000101844	0.000215024	0.000213759	0.00020934	0.000147696	0.000158761	0.000150596	6.66312e-05	6.62523e-05	7.66219e-05	0.000128892	0.000127902	0.000131458	0.000163747	0.000169153	0.000158852	0.000143361	0.000144259	0.000139569	0.000123893	0.000130666	0.000126143	9.10321e-05	8.59676e-05	8.59432e-05	0.000158412	0.000162954	0.000161558	0.000207083	0.000209468	0.00020761	0.0001679	0.000178076	0.000170056
Q32MZ4	Leucine-rich repeat flightless-interacting protein 1	0.000223549	0.000218222	0.000240179	0.00018882	0.000192972	0.000184875	0.000103769	0.000100068	9.58935e-05	8.65314e-05	8.01082e-05	8.92965e-05	0.000309785	0.000328952	0.000322132	0.000216889	0.000236285	0.000224814	0.000156256	0.000164001	0.000152402	0.000118356	0.00012841	0.000119451	9.16366e-05	8.76311e-05	8.65491e-05	0.000179019	0.000188461	0.000168941	9.60408e-05	9.90867e-05	9.76926e-05	0.000133269	0.000137193	0.000132974	9.95014e-05	0.00010302	9.89502e-05	0.000141687	0.000143643	0.000148982	0.00012648	0.000128209	0.00012006
Q4G0F5	Vacuolar protein sorting-associated protein 26B	0.000143038	0.000139294	0.000159604	0.000140182	0.000133177	0.000130893	0.00028053	0.000278277	0.000254323	0.000118184	0.000112946	0.000115604	0.000132668	0.000123721	0.000134252	0.00013413	0.000136551	0.000126776	0.000199133	0.000179032	0.000192969	0.000108031	0.00010438	9.92805e-05	0.000155064	0.00013155	0.000146962	0.00014232	0.000144227	0.00013276	0.000116728	0.000109201	0.000118854	0.000191025	0.000181418	0.000180243	0.000125002	0.000152678	0.000131357	0.000152346	0.000139738	0.00012468	8.76385e-05	6.32268e-05	6.95173e-05
Q9NTJ5	Phosphatidylinositol-3-phosphatase SAC1	0.000132694	0.00013264	0.000137806	0.000125385	0.000131844	0.000122246	0.000148636	0.000147421	0.00014544	0.000102413	9.91473e-05	8.99026e-05	9.58068e-05	9.81751e-05	9.54034e-05	6.95773e-05	7.36418e-05	7.08536e-05	9.00876e-05	8.4731e-05	8.67259e-05	0.000148753	0.000151933	0.0001591	0.000117527	0.000128913	0.000123095	0.000167772	0.000172903	0.000163679	0.000169376	0.00016514	0.000166581	0.000158086	0.000156578	0.000155597	8.56205e-05	8.15113e-05	8.02765e-05	0.000239	0.000246923	0.000245003	6.52197e-05	6.36738e-05	6.3539e-05
P63220	40S ribosomal protein S21	0.000216933	0.00022252	0.000230377	0.000196411	0.000203606	0.000199525	0.000200391	0.000191718	0.000189258	0.000196191	0.000191783	0.000200289	0.000139815	0.000146802	0.000136132	0.000200503	0.000206698	0.000192113	0.000195297	0.000201168	0.000200206	0.000147443	0.000142204	0.000141815	0.000232104	0.000243575	0.000224149	0.000212301	0.000219337	0.000210971	0.000150879	0.000147464	0.000160117	0.000187423	0.00018406	0.000183426	0.000187361	0.00020085	0.000193039	0.000183991	0.000197465	0.000189078	0.000180593	0.000183178	0.000173053
P08240	Signal recognition particle receptor subunit alpha	0.00018639	0.000187176	0.00020353	0.000166369	0.000165984	0.000157615	0.000292136	0.000287958	0.000282159	0.000130743	0.00012578	0.000127177	0.000139124	0.000136136	0.000136948	0.000173138	0.000183171	0.000179186	0.00024914	0.0002644	0.000246595	0.000184615	0.000188938	0.000181188	0.000134128	0.000135329	0.000129339	9.36159e-05	8.64967e-05	8.58892e-05	6.07222e-05	6.60288e-05	7.04778e-05	9.30177e-05	8.77456e-05	9.27079e-05	0.000153757	0.000151851	0.000149197	0.000195263	0.000198852	0.000190451	0.000129465	0.000129712	0.000127309
P49207	60S ribosomal protein L34	0.000139274	0.000134506	0.000145977	0.000149094	0.00013818	0.000134958	0.000130194	0.000126815	0.000125974	0.000128331	0.000125463	0.000130118	0.000133939	0.000118773	0.000125653	0.000142491	0.000149322	0.000142348	0.000150217	0.000149529	0.000154519	0.000102978	0.000106839	9.76129e-05	0.000138612	0.000143087	0.000145788	0.000143271	0.000134874	0.00013426	0.000124934	0.000128709	0.000133491	0.000118585	0.000111729	0.000115449	0.000117175	0.000110655	0.000109868	0.000120944	0.00012673	0.000120466	0.000104693	0.000109172	9.85936e-05
P41250	Glycine--tRNA ligase	0.000109004	0.000104284	0.000108097	9.31858e-05	9.58498e-05	9.37737e-05	0.000174588	0.000173684	0.000171379	0.000218975	0.000225599	0.000220892	0.000153158	0.000155281	0.000152591	8.52909e-05	8.08883e-05	8.03182e-05	0.000305393	0.000317459	0.000308439	9.9192e-05	0.000100251	9.97752e-05	8.5427e-05	7.90168e-05	7.65241e-05	0.000164654	0.00016017	0.000155895	8.22795e-05	8.36483e-05	8.61301e-05	6.48224e-05	6.12168e-05	6.10901e-05	0.000125096	0.000128393	0.000130774	0.000117026	0.000123149	0.000113349	0.000222488	0.000239264	0.000219441
Q16134	Electron transfer flavoprotein-ubiquinone oxidoreductase, mitochondrial	0.000150642	0.000146255	0.000152197	0.000106473	0.000107124	0.000104161	0.000159643	0.000156719	0.000158967	0.000124279	0.000126884	0.000123694	0.000165822	0.000174492	0.000166443	0.000118459	0.000115578	0.000114818	8.93619e-05	9.63332e-05	8.99825e-05	0.00016944	0.000165439	0.000166047	0.000103195	0.000107249	0.000106255	0.000146377	0.000142309	0.000138108	9.59022e-05	0.000100694	0.000105629	0.000128674	0.000119272	0.000124789	0.00014672	0.000140223	0.000147352	0.000150858	0.000143032	0.000144944	0.000143237	0.000137785	0.000148826
Q9BVQ7	Spermatogenesis-associated protein 5-like protein 1	0.000102335	0.000115305	8.46409e-05	7.36138e-05	8.51189e-05	8.79958e-05	0.000150111	0.000136315	0.000141837	0.000134897	0.000131929	0.00012973	0.000149719	0.00014584	0.000151128	0.000138755	0.000134902	0.000141211	0.000156559	0.000138735	0.000161965	0.000148221	0.000140172	0.000104637	0.000150394	0.000177173	0.000174992	0.000120594	0.000116373	0.000112924	0.000126486	0.000126663	0.000141348	0.000144624	0.000143281	0.000145579	0.00010015	9.16454e-05	9.15829e-05	0.000134623	0.000141821	0.00013066	9.69925e-05	0.000104463	9.9967e-05
Q02878	60S ribosomal protein L6	0.000159084	0.000155312	0.000169795	0.000166671	0.000161182	0.000153865	0.000158448	0.000151237	0.000146673	0.000141894	0.000131833	0.000145913	0.000133526	0.000117078	0.000138841	0.00013786	0.000144281	0.00013939	0.000176676	0.000177886	0.000178105	0.000120967	0.000121806	0.00010848	0.000155958	0.000146957	0.000167094	0.000158691	0.000161399	0.00016157	0.000148777	0.00015984	0.000161184	0.000131515	0.00011766	0.000129357	0.000153032	0.000147068	0.000148447	0.000153366	0.000154724	0.000137084	0.000131789	0.000137489	0.000129499
P62888	60S ribosomal protein L30	0.000139247	0.000133995	0.000135696	0.0001325	0.000147472	0.000132188	0.000133868	0.000126376	0.000129115	0.000119232	0.000120816	0.000121232	0.00011989	0.000131274	0.000130612	0.000138515	0.000146093	0.000140934	0.000183378	0.000183224	0.000175506	0.000115897	0.000122285	0.000114767	0.000162344	0.00017345	0.000159019	0.000171569	0.000166039	0.000163626	0.000150691	0.000156288	0.000156869	0.000145441	0.000136218	0.000143754	0.000133659	0.000137203	0.000128586	0.000142446	0.000141106	0.000133832	0.00013221	0.000130757	0.000124025
Q96MG2	Junctional sarcoplasmic reticulum protein 1	0.000232598	0.000256896	0.000258058	0.000117827	0.000143798	0.000168657	5.5137e-05	6.08579e-05	5.74499e-05	0.000328014	0.000343145	0.000344187	0.00010534	9.47724e-05	9.02091e-05	0.000139659	0.000134463	0.000116947	0.000253814	0.000229541	0.000263496	7.57878e-05	9.0007e-05	8.8751e-05	0.00025664	0.000279952	0.000267146	0.00023485	0.000240712	0.000219532	0.000242765	0.000249032	0.000246549	0.000184747	0.000170038	0.000166224	9.31495e-05	7.1449e-05	6.42408e-05	0.000279107	0.000311786	0.000318719	1.67826e-05	2.3277e-05	2.67643e-05
Q9HCN8	Stromal cell-derived factor 2-like protein 1	0.000124258	0.000104541	0.000118913	8.84471e-05	7.19666e-05	6.7401e-05	0.00021113	0.000150778	0.000207898	0.000135256	0.000128328	0.000140872	0.000133571	0.000131276	0.000137645	0.000143097	0.000135441	0.0001351	0.000165409	0.00016286	0.000165344	9.38115e-05	8.72059e-05	9.50046e-05	0.000237145	0.000241402	0.000240469	0.000177731	0.000151855	0.000156837	7.08218e-05	7.55878e-05	8.06127e-05	0.000113827	0.000115349	0.000105083	0.000191662	0.0002162	0.000198176	7.99915e-05	9.53544e-05	8.67426e-05	0.000131992	0.000124308	0.000112433
Q9NRL2	Bromodomain adjacent to zinc finger domain protein 1A	0.000142898	0.000140468	0.000151245	0.000148199	0.000143904	0.00013453	0.000172339	0.000151582	0.000135283	0.000134897	0.000131929	0.00012973	0.000149719	0.00014584	0.000151128	0.000138755	0.000134902	0.000141211	0.00019279	0.000182741	0.000184582	0.000172026	0.000184848	0.000171183	0.000171473	0.000179692	0.000174346	0.000149025	0.000153138	0.000157629	0.000157177	0.000153489	0.000148079	0.000141277	0.000143465	0.000143557	0.000133072	0.000153733	0.000144415	0.00015587	0.000146833	0.0001748	0.000128961	0.000154264	0.000162176
Q53EP0	Fibronectin type III domain-containing protein 3B	0.00012115	0.000113914	0.000117123	7.94758e-05	8.49001e-05	7.70158e-05	0.000187666	0.000185963	0.000180009	0.000144244	0.000126163	0.000125996	9.28961e-05	7.46304e-05	6.44469e-05	0.000122483	0.000112179	0.000108542	8.02651e-05	7.02943e-05	7.07055e-05	7.44339e-05	7.39269e-05	7.07717e-05	0.000171476	0.000169651	0.000189429	0.000161238	0.000164801	0.000159456	0.000105522	9.33897e-05	0.00010873	6.0347e-05	4.67924e-05	5.1576e-05	0.000191048	0.000188905	0.000195515	0.000158187	0.000144421	0.00016287	7.32635e-05	7.20569e-05	6.04769e-05
O14880	Microsomal glutathione S-transferase 3	0.000208419	0.000202693	0.00021643	9.79546e-05	0.000102504	9.77925e-05	0.000201665	0.000194801	0.000184753	6.50827e-05	6.04346e-05	6.04816e-05	0.000147478	0.00015632	0.000146862	6.53419e-05	6.37006e-05	6.00356e-05	7.1811e-05	6.44509e-05	7.37871e-05	0.000176034	0.000166889	0.000173203	0.00021457	0.000217725	0.000217303	0.000141112	0.000142296	0.000135638	0.00020271	0.000203028	0.000200343	7.84711e-05	7.21806e-05	6.90883e-05	0.00014672	0.000140223	0.000147352	0.000150858	0.000143032	0.000144944	0.000143237	0.000137785	0.000148826
Q96PE3	Inositol polyphosphate-4-phosphatase type I A	0.000244701	0.00025109	0.000259709	0.000112764	0.000105287	0.000123401	0.000361878	0.000363438	0.000355032	0.000149642	0.000124451	0.000149689	0.000103652	0.00010628	0.000114417	0.000100555	0.000120156	0.000111482	0.000180709	0.000190311	0.000157587	0.000141495	0.000121374	0.000147442	0.000160802	0.000155231	0.00014172	0.000149025	0.000153138	0.000157629	0.000157177	0.000153489	0.000148079	0.000141277	0.000143465	0.000143557	0.000146478	0.000142306	0.000140787	0.000102115	0.000101491	9.79688e-05	0.000132081	0.000142014	0.000137578
Q6PKC3	Thioredoxin domain-containing protein 11	0.00018711	0.000219175	0.00023917	0.000127511	9.61929e-05	0.000110886	0.000302575	0.000252004	0.000301741	0.000134897	0.000131929	0.00012973	0.000149719	0.00014584	0.000151128	0.000138755	0.000134902	0.000141211	0.000144763	0.000144071	0.000145768	0.000137999	0.000137125	0.000140557	0.000148742	0.000139873	0.00014719	8.31732e-05	7.21191e-05	7.28127e-05	4.23653e-05	4.12176e-05	5.19316e-05	7.55933e-05	7.24513e-05	7.72447e-05	0.000179551	0.000190523	0.000203608	0.000139548	0.00015128	0.000151631	0.00016488	0.000168297	0.000178694
Q92797	Symplekin	0.000156932	0.000157899	0.000167504	0.000155433	0.00016358	0.000155894	0.000158629	0.00015186	0.0001508	0.000128948	0.000133683	0.000128433	0.000161068	0.000167553	0.000162481	0.00012226	0.000117685	0.000118165	0.000160701	0.000160781	0.000158307	0.0001378	0.000140077	0.000138529	0.000142336	0.000145447	0.000143514	0.000143628	0.000143801	0.000139188	0.000142569	0.000145955	0.000155662	0.000161043	0.000151745	0.000156006	0.000121041	0.000120837	0.000116324	0.000127227	0.000134665	0.000126006	0.000112531	0.000116767	0.000108895
O94979	Protein transport protein Sec31A	0.000151335	0.000145929	0.000159955	0.000148718	0.000151359	0.000143012	0.000198163	0.000199784	0.000190947	0.000130538	0.000133036	0.000134154	0.00013719	0.000142465	0.000138571	9.94815e-05	0.000102123	9.87438e-05	0.000150605	0.000150453	0.000155491	0.000141242	0.000137399	0.0001367	0.000213551	0.000239863	0.000224125	0.000162182	0.000166037	0.000163399	0.000152459	0.000161447	0.000167866	0.000121263	0.000119241	0.00011503	0.000165216	0.000176863	0.000166507	0.000128782	0.000134458	0.000126958	0.000138354	0.000134791	0.000130267
Q9H2M9	Rab3 GTPase-activating protein non-catalytic subunit	0.00016616	0.00016449	0.000165051	0.000142223	0.000144894	0.000145324	6.74808e-05	6.08165e-05	6.24339e-05	0.000131725	0.000134487	0.000123816	0.000125578	0.000132795	0.000124772	0.000114517	0.000118316	0.000118211	0.000172164	0.000177355	0.000170389	0.000129238	0.000122829	0.000124703	0.000145219	0.000146553	0.000142818	0.000148289	0.000139141	0.000138324	0.000100131	0.000101036	0.00010724	0.000138755	0.000143443	0.000144702	0.000112334	0.000112994	0.00011003	0.00015265	0.000157344	0.000152445	0.000139161	0.00014806	0.000141706
P37198	Nuclear pore glycoprotein p62	0.000172933	0.000170376	0.000190953	0.00016785	0.000173173	0.00017228	0.000148066	0.000146036	0.000147625	0.000126174	0.000128148	0.000129277	0.000178187	0.000187334	0.000180762	0.000157864	0.000163665	0.000165692	0.000152943	0.000131897	0.000138287	0.000161034	0.000157313	0.000166424	0.000149975	0.000162062	0.000162298	0.000169847	0.000170495	0.000159679	0.000158812	0.000153889	0.000157874	0.000130252	0.000129657	0.000128833	0.000144157	0.000135653	0.000130072	0.000151821	0.000156393	0.000147915	0.000141071	0.000149035	0.000125122
Q16774	Guanylate kinase	0.000255866	0.000264606	0.000263081	0.000212785	0.000229884	0.000226776	0.000309301	0.000271485	0.000264803	0.000142637	0.000133822	0.000153124	0.000186842	0.000205312	0.000192936	0.00013648	0.00014126	0.00012761	0.000162207	0.000178792	0.000186349	0.000209674	0.000194292	0.000205384	0.000154922	0.000154984	0.000149024	0.000149025	0.000153138	0.000157629	0.000157177	0.000153489	0.000148079	0.000141277	0.000143465	0.000143557	0.00012917	9.72842e-05	0.000106108	0.000154467	0.00015227	0.000145984	0.000162084	0.000152618	0.000161999
Q6ZRS2	Helicase SRCAP	0.000135817	0.000135543	0.000126303	0.000138567	0.000133958	0.000136252	0.000126409	0.000133081	0.000135711	0.000134897	0.000131929	0.00012973	0.000149719	0.00014584	0.000151128	0.000138755	0.000134902	0.000141211	0.000139744	0.000154262	0.000163358	0.0001491	0.000137885	0.000133734	0.000128731	0.000122219	0.000115343	0.000112291	0.000106604	0.000115492	0.000108748	0.000112002	0.000117306	0.000107054	0.000113955	0.000112625	0.000118462	0.00011898	0.000115078	0.000146251	0.000145971	0.000155498	0.000111865	0.00010793	0.000114481
O95613	Pericentrin	0.000201507	0.000209072	0.000214964	0.000131865	0.00013851	0.000142307	0.000169041	0.000149607	0.000163918	0.000146014	0.000147514	0.00012777	0.000120721	0.000143236	0.000138465	0.000172491	0.000179375	0.000179229	0.000174236	0.000190945	0.000195667	0.000149567	0.000161484	0.000156548	0.000150523	0.00016514	0.000152772	0.000149025	0.000153138	0.000157629	0.000157177	0.000153489	0.000148079	0.000141277	0.000143465	0.000143557	0.000184406	0.000195969	0.000189134	0.000203647	0.000214857	0.000244397	0.000178478	0.00018411	0.000178784
Q29RF7	Sister chromatid cohesion protein PDS5 homolog A	0.000141754	0.000135639	0.000142808	0.000120067	0.000119919	0.000121699	0.000134563	0.000133678	0.000126171	0.000114748	0.000113527	0.000109695	0.000175634	0.000185606	0.000174944	0.000149203	0.000144912	0.000144522	0.000147971	0.000156306	0.000149687	0.000148975	0.000152926	0.000149391	0.000123866	0.000121305	0.000117662	0.000119413	0.000116789	0.000118703	0.000127744	0.000123418	0.000128021	0.000134068	0.000130687	0.000129372	0.00013188	0.000140194	0.000132155	0.000169569	0.000172445	0.00016845	0.000145812	0.000156213	0.000151407
O75663	TIP41-like protein	0.000134366	0.00013161	0.000148032	0.000154916	0.000147776	0.00015148	0.000217104	0.000218463	0.000213152	0.000144151	0.000142297	0.000138442	0.000197218	0.000198931	0.000201116	0.000155948	0.000150243	0.000144557	0.00021195	0.000206418	0.000204831	0.000178762	0.000181443	0.000183212	0.000156271	0.000171584	0.000157858	0.000163439	0.000166279	0.000154788	0.000148991	0.000152271	0.000159318	0.00010792	0.000107006	0.000110137	7.70365e-05	8.97766e-05	8.7728e-05	9.74877e-05	8.64394e-05	9.52923e-05	0.000100062	9.82114e-05	9.90688e-05
O43402	ER membrane protein complex subunit 8	8.1702e-05	7.28058e-05	7.99157e-05	9.04105e-05	0.000102991	9.73933e-05	0.000137638	0.000152161	0.000143396	0.000151254	0.000145196	0.000144481	0.000132007	0.000136351	0.000126743	0.000128222	0.000131666	0.000129841	0.00011655	0.000120085	0.000111461	7.89194e-05	8.4699e-05	7.82867e-05	0.000120335	0.000116238	0.000120228	0.000140457	0.000143342	0.000122274	0.000127396	0.000119809	0.000136809	8.91706e-05	8.01546e-05	8.24728e-05	0.000115657	0.000111328	0.000109341	0.000146284	0.000159937	0.000152243	0.000108569	0.000111021	0.000115787
Q92619	Rho GTPase-activating protein 45	0.000188563	0.000194531	0.000213607	0.00013214	0.00013542	0.000140682	0.000291419	0.000289128	0.000275804	0.000168703	0.000178275	0.000171216	0.000205441	0.000201315	0.0002045	0.000122585	0.000130198	0.000115696	0.000180355	0.000183495	0.000184364	0.000160591	0.000167354	0.000151855	8.49199e-05	8.19234e-05	9.04711e-05	0.000176125	0.000188552	0.000182041	3.88812e-05	4.3616e-05	4.58143e-05	0.000143406	0.000133964	0.000139936	0.000161224	0.000162885	0.000164423	5.09302e-05	6.11924e-05	5.56427e-05	0.000142076	0.000147009	0.000135126
Q9UH99	SUN domain-containing protein 2	0.000207979	0.000211121	0.000222281	0.000152234	0.000156862	0.000152976	0.00037727	0.000370643	0.000374305	0.000128741	0.000130697	0.000128052	0.000216966	0.000229844	0.000222049	0.000131227	0.00013306	0.000142581	0.000134281	0.000134091	0.000132019	0.000114288	0.00011775	0.00011173	0.000130171	0.000134727	0.000131578	7.91316e-05	8.77742e-05	7.82539e-05	7.49147e-05	7.83046e-05	8.4649e-05	0.000201938	0.000204117	0.000194984	6.23504e-05	8.72797e-05	8.7294e-05	0.000119399	0.000136705	0.000119756	0.000100696	9.92571e-05	8.22892e-05
Q15019	Septin-2	0.000131802	0.000127758	0.000130188	7.80483e-05	8.11319e-05	7.89003e-05	0.000100855	0.000102377	0.000100078	0.000102178	9.37385e-05	9.88884e-05	0.000181281	0.000174958	0.000173656	0.000178094	0.000189289	0.000186923	0.000107884	0.000100309	9.9824e-05	0.000115447	0.000117835	0.000111828	0.000135056	0.000147567	0.000141426	0.000172124	0.000175597	0.00017389	0.000123471	0.0001367	0.000136666	0.000152674	0.000145874	0.000144997	0.000116077	0.000106774	0.000109494	0.000160667	0.000173191	0.000164221	0.000169745	0.000176106	0.000164078
Q96MU7	YTH domain-containing protein 1	0.000153442	0.00015472	0.000171453	0.000134904	0.000130859	0.000133264	0.000149192	0.0001342	0.000134081	0.000112545	0.000115944	0.000118604	0.000180865	0.000194542	0.000176389	0.000160733	0.000166068	0.000165536	0.000160969	0.000164257	0.000150374	0.000142927	0.00014287	0.000141329	0.00010461	0.000111918	0.000100081	0.000134933	0.00014679	0.000142315	0.000161045	0.000199815	0.000184716	0.00014512	0.000132315	0.000136677	0.000141352	0.000133677	0.000116022	0.000235947	0.000249786	0.000255595	0.000136911	0.000139088	0.000114084
Q7L5N1	COP9 signalosome complex subunit 6	0.00017586	0.000172924	0.00018424	0.000125947	0.000124894	0.00012861	0.000133206	0.000137771	0.000131172	0.000137099	0.000133789	0.000137624	0.000169938	0.000165716	0.00016466	0.000141398	0.00014965	0.000144319	0.000121315	0.000128024	0.000124042	0.000110762	0.00011202	0.000116132	0.000135818	0.000143872	0.000134601	0.00019703	0.000204466	0.000194407	0.000189511	0.000199313	0.000201724	0.00012072	0.000116183	0.000112008	0.000156604	0.000163649	0.000141148	0.000149892	0.000151607	0.000148557	0.000138558	0.000140987	0.000130429
Q13617	Cullin-2	0.000158575	0.000164238	0.000166936	0.000112206	0.000116151	0.000117243	0.000167908	0.000162716	0.000161033	9.03217e-05	8.83789e-05	8.36116e-05	0.000200292	0.000199391	0.000202682	0.000162909	0.000175017	0.000158762	0.000148653	0.000148129	0.00014622	0.000100735	0.000112464	0.000110593	0.000168074	0.000175836	0.000160273	0.000159857	0.000154445	0.000155416	0.000155186	0.000157546	0.000169525	0.000199352	0.00019288	0.000192846	0.000134113	0.000136447	0.000135002	0.000135293	0.000130914	0.000133761	0.000139077	0.000143204	0.000136352
Q53H82	Endoribonuclease LACTB2	8.99025e-05	8.46661e-05	9.30765e-05	2.66237e-05	2.60639e-05	2.75596e-05	0.000299497	0.000317409	0.000308225	0.000158395	0.000156258	0.000154657	0.000167971	0.000185143	0.000171468	0.000110506	0.000114032	0.000117879	0.0001616	0.000159253	0.000160414	0.000144346	0.000137512	0.000142862	0.000117563	0.000126743	0.000114672	0.000143681	0.000141439	0.000140219	8.4026e-05	8.47372e-05	8.96214e-05	0.000100396	9.91589e-05	9.64032e-05	0.000213209	0.000238309	0.000226003	0.000148241	0.000153376	0.000146801	0.000126761	0.000130246	0.000119275
P55210	Caspase-7	0.000199019	0.000203985	0.000231169	0.000136999	0.000141915	0.000114474	0.000298232	0.000255809	0.000309046	0.000131438	0.000138695	0.000119751	0.000170833	0.000139483	0.00015074	0.000153698	0.000121066	0.000178143	0.000144763	0.000144071	0.000145768	0.000137999	0.000137125	0.000140557	0.000148742	0.000139873	0.00014719	0.000155285	0.000158499	0.000159101	0.000209325	0.000219219	0.000224797	0.000126166	0.000121926	0.000126639	0.000149831	0.000145871	0.000153834	0.000184355	0.000197076	0.000191492	0.000160924	0.000166627	0.000158606
P09382	Galectin-1	8.92239e-05	8.23224e-05	9.79425e-05	0.000157576	0.000159398	0.000153295	0.000427248	0.000433831	0.000424049	0.000151667	0.000152243	0.000157675	7.88807e-05	8.14717e-05	7.82867e-05	7.70624e-05	7.24696e-05	7.1577e-05	0.000111349	0.000109603	0.000111374	8.33912e-05	8.44782e-05	8.15707e-05	0.000198665	0.000223229	0.00020247	0.000268476	0.000273231	0.000262324	0.000125489	0.000125548	0.000131164	6.62e-05	5.79504e-05	5.8478e-05	5.77394e-05	5.16599e-05	4.75821e-05	3.77757e-05	3.87641e-05	3.81574e-05	4.00631e-05	3.99363e-05	3.71265e-05
Q9BQE9	B-cell CLL/lymphoma 7 protein family member B	0.00014439	0.000133671	0.000151465	0.000141573	0.000135807	0.000131683	0.000128902	0.000120744	0.000124737	0.000134897	0.000131929	0.00012973	0.000149719	0.00014584	0.000151128	0.000138755	0.000134902	0.000141211	0.000144191	0.000198739	0.0001861	0.000136908	0.000149049	0.000146668	0.000145214	0.000119418	0.0001309	0.000149025	0.000153138	0.000157629	0.000157177	0.000153489	0.000148079	0.000141277	0.000143465	0.000143557	0.00015339	0.000139669	0.000115319	0.000148771	0.000174408	0.000187052	0.000126536	0.000107559	0.000122061
P55735	Protein SEC13 homolog	0.000112569	0.000119236	0.000125692	0.000132861	0.000131362	0.000127395	0.000155753	0.00015801	0.000156695	0.000134204	0.00014219	0.000137003	0.00015829	0.000164783	0.000151367	0.000117008	0.000117167	0.000115399	0.000162289	0.000167112	0.000169408	0.000167601	0.000174951	0.00016123	0.000199039	0.000211337	0.00019838	0.000172983	0.000170297	0.000184148	0.000167642	0.000183051	0.000168567	0.000121226	0.000128695	0.000124721	0.000141622	0.000141229	0.000139225	0.000138044	0.000139758	0.00013603	0.000124473	0.000125017	0.000126908
P47914	60S ribosomal protein L29	0.00017042	0.000176826	0.00018759	0.000193448	0.000183988	0.000174673	0.000166447	0.000156507	0.000160779	0.000151878	0.000142309	0.00015006	0.000161787	0.000150477	0.000156612	0.000158138	0.000160635	0.00015164	0.000227077	0.000213286	0.000231356	0.000125911	0.000117735	0.000107445	0.000201969	0.000208576	0.000213766	0.000162356	0.00016501	0.000174422	0.000182954	0.000185735	0.000185571	0.000160081	0.000149065	0.000145036	0.000161055	0.000164867	0.000157653	0.000182664	0.000183829	0.000151333	0.000150315	0.000151942	0.000146403
Q9NXE4	Sphingomyelin phosphodiesterase 4	0.000215044	0.000208334	0.000210506	0.000196303	0.00017737	0.000156437	0.00020795	0.000185245	0.000186394	0.000121791	0.000143089	0.000127123	0.000157744	0.000158299	0.000161254	0.000111213	0.000107334	0.000107978	8.0809e-05	9.13968e-05	8.1846e-05	0.000118778	0.000133394	0.000129086	0.000114429	0.000127545	0.00012829	0.000148353	0.000151181	0.000146256	0.000136622	0.000135262	0.000142904	0.00013857	0.000124433	0.000120791	9.33577e-05	8.95353e-05	8.86296e-05	0.000135548	0.000127139	0.000126477	6.64196e-05	6.14417e-05	7.17671e-05
P23508	Colorectal mutant cancer protein	0.000196265	0.0002254	0.00022156	0.000149147	0.000152168	0.000141326	0.000426306	0.000414855	0.000387927	0.000134897	0.000131929	0.00012973	0.000149719	0.00014584	0.000151128	0.000138755	0.000134902	0.000141211	7.09896e-05	5.67974e-05	7.42858e-05	6.10379e-05	6.32883e-05	6.21694e-05	0.000127289	0.000149288	0.000175495	0.000178435	0.000186906	0.000164755	0.000139848	0.000184289	0.000197548	6.76013e-05	5.45705e-05	5.93539e-05	0.00014672	0.000140223	0.000147352	0.000150858	0.000143032	0.000144944	0.000143237	0.000137785	0.000148826
P17174	Aspartate aminotransferase, cytoplasmic	0.000129885	0.00012811	0.000139793	9.23337e-05	9.38754e-05	9.07195e-05	0.000182858	0.000190896	0.000186044	0.000197743	0.000208981	0.000202469	0.000197171	0.00020165	0.000196364	8.09126e-05	7.40845e-05	7.45183e-05	0.000197646	0.00020561	0.000203381	8.54938e-05	8.24416e-05	8.23444e-05	7.92639e-05	7.83604e-05	7.34791e-05	0.000188472	0.000189093	0.000181471	0.000126553	0.000127616	0.000132234	8.4866e-05	8.39614e-05	8.17008e-05	0.000127005	0.00013864	0.000135971	5.30071e-05	5.63338e-05	5.33553e-05	0.000169562	0.000177028	0.000171996
Q9Y6D9	Mitotic spindle assembly checkpoint protein MAD1	0.000159006	0.000152072	0.000111927	0.000126175	0.000114354	0.000111881	0.000155185	0.000114687	0.000132401	0.000182193	0.000154856	0.000165722	0.000145154	0.00015829	0.000144217	0.000175559	0.000173152	0.000178666	0.000204964	0.000200761	0.00019873	0.000196057	0.000199618	0.000202016	0.000185131	0.000190421	0.000190645	0.000187018	0.000176585	0.000160516	0.000153262	0.00014798	0.000146235	0.00010764	0.000106364	0.000113689	0.000155726	0.000171711	0.000170514	0.000212285	0.000208124	0.000192897	0.000154387	0.000175325	0.000160411
Q92575	UBX domain-containing protein 4	0.000172451	0.000176849	0.000176337	0.000181186	0.000185783	0.000200538	0.000196433	0.000182906	0.000180238	0.000167411	0.000182218	0.000165215	0.00019209	0.000189484	0.000173536	0.000150592	0.000156001	0.000152301	0.000160643	0.000157218	0.000159828	0.000123709	0.00012902	0.000127664	0.000170402	0.000187358	0.000187066	0.000117684	0.000123879	0.000107578	7.46456e-05	7.26833e-05	7.06303e-05	8.71939e-05	0.000101066	9.82701e-05	0.000124104	0.000124465	0.000117156	0.000117676	0.000114279	0.000118203	0.000137986	0.000127683	0.000129239
P54819	Adenylate kinase 2, mitochondrial	0.00016759	0.000172746	0.000185023	0.000273048	0.000263066	0.000258088	0.000224277	0.000213372	0.000212262	0.000142517	0.000139782	0.000138504	0.00027828	0.000289263	0.000271486	0.000135677	0.0001359	0.000131937	0.00013186	0.000133524	0.000133724	0.000164824	0.00017784	0.000168016	0.000120594	0.000127324	0.000120378	0.000213682	0.000222432	0.000217092	0.000159104	0.000160544	0.000167083	0.000140788	0.000132426	0.000126303	0.000142856	0.000147009	0.000142766	0.000243918	0.000246768	0.000241413	0.000213347	0.000226316	0.000211826
Q9BVK6	Transmembrane emp24 domain-containing protein 9	0.00013466	0.000130818	0.000139413	0.000142753	0.00016021	0.000157148	0.000232745	0.000231216	0.000223593	0.000124926	0.000124342	0.000119484	8.65933e-05	9.08769e-05	8.52045e-05	8.04769e-05	8.20122e-05	8.34738e-05	0.000182917	0.000187008	0.000177862	0.000180887	0.000185779	0.000177064	0.000245182	0.000260912	0.000252016	0.000174686	0.000173857	0.000165553	0.000108091	9.71006e-05	0.000110862	7.75137e-05	6.82034e-05	6.23361e-05	0.00016595	0.000191062	0.000169486	0.000127812	0.000134328	0.000135384	0.000141652	0.000144234	0.000143886
Q9UH17	DNA dC->dU-editing enzyme APOBEC-3B	0.000145609	0.000146573	0.000148239	0.000229154	0.000248528	0.000244226	0.000136281	0.000131336	0.000128151	0.000134897	0.000131929	0.00012973	0.000149719	0.00014584	0.000151128	0.000138755	0.000134902	0.000141211	0.000171147	0.000182694	0.000165448	0.000120832	0.000111339	0.000138253	8.59173e-05	7.66134e-05	7.32399e-05	0.000173591	0.000161882	0.000151446	0.000104577	0.000101209	0.000104258	0.000107607	0.000107065	0.000116685	4.84833e-05	4.54955e-05	4.45689e-05	0.000227442	0.000224505	0.000237453	3.99843e-05	4.32355e-05	4.65019e-05
Q9UHD1	Cysteine and histidine-rich domain-containing protein 1	0.000121589	0.000117991	0.000122964	0.000178197	0.000191197	0.000188002	0.000211598	0.00021624	0.000208149	0.000139192	0.000133705	0.000133818	0.000133747	0.000132987	0.000130467	0.000100907	0.000108776	0.000102113	0.000163817	0.000167444	0.000164672	0.000104167	0.0001031	0.000101469	0.000145841	0.000158825	0.0001466	0.000104526	0.000102594	0.000101806	0.000125348	0.000129197	0.000132394	0.000120272	0.000117022	0.000122883	8.96864e-05	9.05792e-05	8.9678e-05	0.000183373	0.000193688	0.00017722	8.39584e-05	9.30103e-05	8.34002e-05
O15541	E3 ubiquitin-protein ligase RNF113A	9.48463e-05	9.47833e-05	8.74824e-05	0.000145742	0.000157885	0.000142854	0.000166944	0.000166967	0.000159114	0.000134897	0.000131929	0.00012973	0.000149719	0.00014584	0.000151128	0.000138755	0.000134902	0.000141211	0.000126899	0.000126991	0.000120585	6.76309e-05	6.91969e-05	6.36191e-05	0.00011544	0.000123537	0.000125004	0.000150415	0.000149762	0.000136781	0.000106006	0.000101762	0.000109412	0.000135229	0.000128322	0.000136863	0.000119924	0.000134178	0.000114617	0.000167389	0.000177034	0.000184782	0.000127627	0.000131514	0.000131804
P15153	Ras-related C3 botulinum toxin substrate 2	0.000302012	0.000296962	0.000321675	0.000144196	0.000141575	0.000145003	0.000204231	0.000196023	0.000196556	0.000107872	0.000106503	0.000107317	0.000374831	0.000395307	0.000383207	0.000119531	0.000135704	0.000122955	7.30999e-05	6.70961e-05	6.35682e-05	6.40604e-05	6.25413e-05	6.05557e-05	5.94967e-05	5.77793e-05	6.26828e-05	6.38983e-05	5.84917e-05	5.80712e-05	3.41125e-05	3.35489e-05	3.58086e-05	0.000173387	0.000170445	0.000179079	4.97695e-05	4.43946e-05	4.16309e-05	3.79134e-05	3.87283e-05	3.63398e-05	3.84169e-05	3.87201e-05	3.39026e-05
Q9NUQ2	1-acyl-sn-glycerol-3-phosphate acyltransferase epsilon	0.000188164	0.000186586	0.000188304	9.05927e-05	9.05379e-05	9.69786e-05	0.000191463	0.000196792	0.000181723	0.000131786	0.000122029	0.000108324	0.000128804	0.000134896	0.000127625	9.93617e-05	9.81883e-05	0.000104057	0.000136972	0.000137104	0.000132806	0.000312704	0.000315323	0.00031872	0.000161852	0.000190717	0.000176926	0.000151952	0.000139242	0.000133447	0.000103952	0.000105677	0.000116219	0.000122511	0.000119711	0.000125697	0.000177722	0.000181478	0.00017719	0.000291533	0.000312508	0.00031424	0.000169299	0.00017539	0.000171756
Q8IYS1	Xaa-Arg dipeptidase	0.000181889	0.000185616	0.000200864	7.42204e-05	7.79089e-05	7.70825e-05	0.000244762	0.000243042	0.000241172	8.78518e-05	8.07036e-05	8.54488e-05	0.0002177	0.000224363	0.000208919	0.000131849	0.000135728	0.000134897	5.66899e-05	4.81004e-05	4.60851e-05	0.000157577	0.000157963	0.000155544	0.000151508	0.000164672	0.000152299	0.000100952	9.55944e-05	9.23855e-05	6.78657e-05	7.08567e-05	7.24259e-05	0.000131362	0.000139807	0.000138645	0.000174097	0.00017961	0.000182602	0.000188655	0.000199544	0.000187643	0.000220274	0.000239184	0.000216956
O75170	Serine/threonine-protein phosphatase 6 regulatory subunit 2	0.000196555	0.000200929	0.000229857	0.000137133	0.000136454	0.000139072	0.000240517	0.000273876	0.000248383	0.000134897	0.000131929	0.00012973	0.000149719	0.00014584	0.000151128	0.000138755	0.000134902	0.000141211	0.000136325	0.000126696	0.000135367	0.000133006	0.000134644	0.000128549	0.000157711	0.000161241	0.000164201	0.000276025	0.000271004	0.000251723	0.000215704	0.000216535	0.000230219	0.00015348	0.000152827	0.000146864	0.000126679	0.000123198	0.000133934	9.36182e-05	0.000109022	8.9704e-05	0.000154831	0.000175426	0.000138787
Q8IYB3	Serine/arginine repetitive matrix protein 1	0.000139859	0.00014082	0.000147852	0.00017455	0.00016615	0.000171384	0.000136664	0.000133135	0.000130372	0.000170052	0.000175847	0.000173174	0.000139791	0.000147871	0.000140204	0.00013029	0.000131682	0.000127352	8.2908e-05	7.46627e-05	7.94489e-05	0.000144638	0.000161495	0.000148338	0.000173837	0.00018028	0.000185959	0.000144295	0.000142348	0.000135259	0.000106698	0.000114581	0.000118789	0.000136286	0.00012637	0.000121465	0.000109823	0.000104657	0.000105524	0.000268662	0.000305824	0.000285429	0.000107679	0.000122541	0.00011188
Q6NUK1	Calcium-binding mitochondrial carrier protein SCaMC-1	9.56894e-05	9.62124e-05	9.8466e-05	0.000152263	0.000153924	0.000158072	0.000140105	0.000137653	0.000134851	0.000107599	0.000109781	8.79387e-05	0.000121596	0.000136576	0.000123426	2.30419e-05	2.33814e-05	2.60125e-05	8.587e-05	7.51239e-05	9.19502e-05	0.000119406	0.000124888	0.000113503	0.000141064	0.000137059	0.000144614	0.000176833	0.000167812	0.000171938	0.000195226	0.000194848	0.000211024	0.000124381	0.000132199	0.000139937	7.16907e-05	6.8829e-05	6.99611e-05	0.000247458	0.000240173	0.000255673	7.1331e-05	7.22431e-05	6.40197e-05
P13984	General transcription factor IIF subunit 2	0.000147834	0.00015603	0.000146559	0.000133714	0.000148897	0.000144791	0.000124079	0.000131609	0.000134085	0.000116559	0.000134609	0.000123649	0.000191126	0.000229926	0.000217955	0.000180165	0.000214579	0.000198577	0.000179696	0.000181657	0.000179911	0.000135251	0.000135875	0.000136098	0.000151653	0.000162769	0.000157472	0.000125269	0.000114676	0.000110589	8.98779e-05	8.60622e-05	9.03023e-05	0.000101081	0.000106103	0.000100849	0.000130859	0.000144825	0.00015674	0.000147072	0.000149659	0.000146903	0.000139919	0.000125549	0.000134173
Q07666	KH domain-containing, RNA-binding, signal transduction-associated protein 1	0.000147384	0.000149278	0.000162	0.000213676	0.00021321	0.000206483	0.000124596	0.000118893	0.000117773	0.000160146	0.000158052	0.000160764	0.0001519	0.000157288	0.000147775	0.000146013	0.000146757	0.000139116	0.000166495	0.000169804	0.000170413	0.000174666	0.000178602	0.000172929	0.000145963	0.000146535	0.000148923	0.000160311	0.000162199	0.000157174	0.000115905	0.000112868	0.000118952	0.000125508	0.000124121	0.00012248	9.87498e-05	9.6033e-05	9.10737e-05	0.000231862	0.000240201	0.00023449	0.000132951	0.000140487	0.000133613
Q99523	Sortilin	0.000135817	0.000135543	0.000126303	0.000138567	0.000133958	0.000136252	0.000126409	0.000133081	0.000135711	0.000221884	0.000210957	0.000186209	4.58224e-05	4.51126e-05	4.18013e-05	0.000115591	0.000109953	0.00010585	4.61161e-05	3.88216e-05	4.87059e-05	9.37069e-05	9.21281e-05	9.07307e-05	0.000270051	0.000249092	0.000247666	0.000149025	0.000153138	0.000157629	0.000157177	0.000153489	0.000148079	0.000141277	0.000143465	0.000143557	6.07471e-05	5.38026e-05	5.28121e-05	0.000420151	0.000444284	0.00045169	8.85499e-05	8.27404e-05	8.14685e-05
Q9NYL4	Peptidyl-prolyl cis-trans isomerase FKBP11	0.000205291	0.000206715	0.000219754	0.000118559	0.000115164	0.000114973	0.000130972	0.000119827	0.000110487	7.00562e-05	6.53705e-05	6.41384e-05	8.04839e-05	8.14584e-05	7.65268e-05	0.000122508	0.000125923	0.000126987	0.000257853	0.000266127	0.000275715	7.02016e-05	7.14803e-05	6.77692e-05	0.000288859	0.000292372	0.000293917	0.00023655	0.000249836	0.000238604	5.26722e-05	5.68546e-05	5.15492e-05	0.000168148	0.000157858	0.000158226	0.00030125	0.000319093	0.000294487	0.000112912	0.000120286	0.000123057	0.000160359	0.000159813	0.000149612
Q9UBB6	Neurochondrin	0.000218431	0.000227061	0.000242662	0.000123565	0.000140814	0.000128473	0.000270485	0.000261446	0.000273025	0.000148316	0.000156243	0.000155812	0.000179036	0.000166762	0.000183094	0.000221427	0.000220223	0.000208045	0.000170213	0.000183807	0.000163637	0.000107505	0.000112133	0.000108138	0.00017777	0.000196725	0.000185886	0.000149025	0.000153138	0.000157629	0.000157177	0.000153489	0.000148079	0.000141277	0.000143465	0.000143557	0.00016712	0.000187465	0.000152868	0.000127866	0.000105553	0.000132155	0.000126003	0.00013189	0.000142459
Q9HB71	Calcyclin-binding protein	0.000186794	0.000191448	0.000199823	0.000203819	0.000200303	0.000194989	0.000106194	9.76033e-05	9.67315e-05	0.000122952	0.000120557	0.000122027	0.000203402	0.000202243	0.000192766	0.000165306	0.00016536	0.000162477	0.000163666	0.000155359	0.000159714	0.000130595	0.000122801	0.000121713	0.000205392	0.000218589	0.000206541	0.00011858	0.000112934	0.000115588	0.000119879	0.00011504	0.00012076	0.000123748	0.000121972	0.000123777	9.08453e-05	8.77618e-05	8.51941e-05	0.000154231	0.000156109	0.000155611	8.15183e-05	8.04232e-05	7.41502e-05
O00139	Kinesin-like protein KIF2A	0.000143905	0.000142861	0.000145206	0.000157325	0.000164004	0.00015237	0.000174785	0.0001745	0.000160871	0.000139677	0.000129761	0.000142457	0.000198549	0.000185465	0.000193819	0.000179092	0.00017689	0.000175951	0.000174804	0.000163375	0.000141957	0.000140705	0.000123681	0.000135963	0.00013586	0.000131645	0.000134202	0.000171298	0.000173147	0.00017155	0.000146499	0.000150327	0.000153009	0.000135935	0.000128033	0.00012506	0.00014672	0.000140223	0.000147352	0.000150858	0.000143032	0.000144944	0.000143237	0.000137785	0.000148826
Q7L0Y3	tRNA methyltransferase 10 homolog C	0.00018611	0.000188953	0.000206112	0.000121603	0.000118252	0.000125814	0.000155733	0.000153669	0.000148808	0.000171191	0.000168844	0.000167273	0.000131695	0.000130431	0.000121771	0.000146183	0.000143133	0.000142828	0.000132135	0.000126017	0.000131331	0.000201264	0.000209482	0.000205721	0.000129839	0.000127672	0.000123965	0.000149479	0.000146044	0.000140326	0.000132148	0.000130482	0.00013982	0.000171922	0.000170184	0.000166267	0.000124832	0.000119277	0.000117018	0.000253112	0.000261178	0.000259964	0.000110536	0.000103725	9.68056e-05
P28074	Proteasome subunit beta type-5	0.000123463	0.000116406	0.000121628	0.000109029	0.000114023	0.000114329	0.000129348	0.000139245	0.000131698	0.000156245	0.000154819	0.000143508	0.000171366	0.000164779	0.000173455	0.000165602	0.000167741	0.000157247	0.000193135	0.000187855	0.000194903	0.000126084	0.000135118	0.00012129	0.00021085	0.000206126	0.000187326	0.000223746	0.000235247	0.000215182	0.000159205	0.000177077	0.000184705	0.000207994	0.000191099	0.000200159	0.00012458	0.00012333	0.000127116	0.000139382	0.00013815	0.000137882	0.000132076	0.000141354	0.000131936
Q8N7H5	RNA polymerase II-associated factor 1 homolog	0.000183201	0.000179372	0.000199375	0.000161521	0.000173072	0.00017045	0.00016168	0.000150366	0.000150387	0.000121469	0.000119764	0.000124925	0.000198528	0.000205538	0.000183429	0.00016686	0.000177528	0.00016954	0.00016346	0.00017894	0.000159425	0.00016481	0.000172209	0.00017075	0.000165829	0.000177751	0.000178873	0.00015305	0.000132456	0.000107532	0.000132516	0.000143698	0.000135399	0.000117325	0.000123842	0.000114186	0.000163464	0.000157044	0.000157989	0.000167273	0.000163454	0.000164101	0.000141717	0.000142831	0.000137688
P20936	Ras GTPase-activating protein 1	0.000188716	0.000196153	0.000200577	0.000131069	0.000127256	0.000121368	0.000213585	0.000222956	0.000229788	0.000125397	0.000127486	0.00012544	0.000183642	0.00017107	0.000178475	0.000139605	0.00014242	0.000140519	0.000144763	0.000144071	0.000145768	0.000137999	0.000137125	0.000140557	0.000148742	0.000139873	0.00014719	0.000149025	0.000153138	0.000157629	0.000157177	0.000153489	0.000148079	0.000141277	0.000143465	0.000143557	0.00011004	0.000118878	0.000107895	7.57641e-05	7.77138e-05	7.50488e-05	0.000117614	0.000120791	0.000129148
O60832	H/ACA ribonucleoprotein complex subunit DKC1	0.000143418	0.000142472	0.000156536	0.000143361	0.000140549	0.000140443	0.000212716	0.000205283	0.000201151	0.000133991	0.00013599	0.000137866	0.000145872	0.00014853	0.000146425	0.000146216	0.000158281	0.00014189	0.000141696	0.000139224	0.000137267	0.000167804	0.000164217	0.000164747	0.000125551	0.000131061	0.000121659	0.000152466	0.000147216	0.000153661	0.000117975	0.000117473	0.000126783	0.000138693	0.000136358	0.000141113	0.000117694	0.000118445	0.000115214	0.000136025	0.000145521	0.000150094	0.000148691	0.000154311	0.000149228
Q14353	Guanidinoacetate N-methyltransferase	0.000310189	0.000302348	0.000345501	0.000189747	0.000190998	0.000184379	0.000244051	0.000214861	0.000231804	0.000134897	0.000131929	0.00012973	0.000149719	0.00014584	0.000151128	0.000138755	0.000134902	0.000141211	0.000154323	0.00013501	0.000143018	8.59237e-05	8.96917e-05	8.66325e-05	0.000248838	0.000296461	0.000262905	0.000203083	0.000213943	0.000179007	0.000153068	0.0001412	0.000162597	0.000271013	0.000296541	0.000298843	0.000101771	0.000109153	0.000103061	0.000115687	0.000103898	0.000110593	8.08642e-05	8.17681e-05	7.57033e-05
P18124	60S ribosomal protein L7	0.000151337	0.000145338	0.000152633	0.000152613	0.000149772	0.000142212	0.000139995	0.000137728	0.000136435	0.00012772	0.000122097	0.000129546	0.000130978	0.000118451	0.000129259	0.000131789	0.000140757	0.000138125	0.000164054	0.000156267	0.000156927	0.000106639	0.000103331	9.34242e-05	0.000135618	0.000132973	0.000147265	0.000155622	0.000151209	0.000151389	0.000146655	0.000141709	0.000148319	0.000128655	0.000119133	0.000127308	0.000130057	0.000128294	0.000121469	0.000129425	0.000132659	0.000115242	0.000115805	0.000119495	0.000112244
P49585	Choline-phosphate cytidylyltransferase A	0.000201127	0.000204006	0.000219903	0.000206083	0.000193247	0.000168577	0.000109479	7.77436e-05	9.08781e-05	0.000210096	0.000209499	0.000215169	0.000116997	0.000123291	0.000115319	0.000136726	0.000135071	0.000137198	9.50636e-05	9.2796e-05	9.01563e-05	0.000103679	0.000104629	0.00010615	9.31572e-05	9.44631e-05	9.44211e-05	0.000236479	0.000241482	0.000222514	0.000109435	0.000113326	0.000107292	0.000155221	0.000137757	0.000144216	0.000189769	0.000174549	0.000166027	0.000395478	0.000399297	0.000379723	0.000118121	0.000133718	0.000111361
P23258	Tubulin gamma-1 chain	0.000182454	0.000186778	0.00019051	0.000102782	0.00012108	0.000114107	0.00011817	0.000120125	0.000116474	0.000152983	0.000151141	0.000139394	0.000179328	0.000181743	0.000175781	0.000155034	0.000159973	0.000160617	0.000159711	0.000160297	0.000163417	0.000126582	0.000136545	0.000123284	0.000140029	0.000132356	0.00013399	0.000154986	0.000164523	0.000150844	0.000138384	0.000140543	0.000144088	0.000190356	0.000188563	0.000200231	0.000142906	0.000147106	0.000136461	0.000152797	0.00016405	0.0001651	0.000172445	0.000168618	0.000165608
O15173	Membrane-associated progesterone receptor component 2	0.000150598	0.00013139	0.000142012	0.000102706	0.000104128	9.65037e-05	0.000162592	0.000162593	0.000156127	0.000184186	0.000196942	0.000212683	0.000271726	0.000267491	0.000306979	0.000138755	0.000148846	0.000152073	0.000113528	0.000101029	0.000117341	0.000178368	0.000159315	0.000181091	0.00014365	0.000156995	0.000140777	0.000194769	0.0001715	0.000163677	0.000133054	0.00012846	0.000149145	0.000117562	0.000154474	0.000155262	0.000228376	0.000236472	0.000220898	0.000226153	0.000242219	0.000251988	0.000149944	0.000164441	0.00014738
Q9Y2Z0	Protein SGT1 homolog	0.000168597	0.000178258	0.000188457	0.00020816	0.0002116	0.000208988	0.000136378	0.000130303	0.000127295	0.000219187	0.000237208	0.000229823	0.000183263	0.000198273	0.000203584	0.000109058	9.09981e-05	9.1518e-05	0.000185608	0.000190664	0.000193314	8.64824e-05	8.0231e-05	8.70137e-05	0.000240925	0.000265929	0.000254737	0.000159487	0.00015429	0.000145736	0.000143132	0.000147752	0.00015726	0.000112069	0.000108474	0.000113354	0.000152728	0.000146689	0.000150264	0.000158055	0.000155025	0.000146079	9.18534e-05	9.06135e-05	8.61372e-05
Q9NV96	Cell cycle control protein 50A	0.00017124	0.000178999	0.000175636	0.000124464	0.00013498	0.000121517	0.000152945	0.000139684	0.0001642	0.00016176	0.000162178	0.000173858	0.00015117	0.000155259	0.000162353	0.00013293	0.000151311	0.000148963	0.000162929	0.000167801	0.000162775	0.000182916	0.000192916	0.000194713	0.000216988	0.000233122	0.000221939	0.000137374	0.00012664	0.000136946	8.83049e-05	9.36751e-05	9.87196e-05	8.33109e-05	8.49052e-05	8.69174e-05	0.000147752	0.000144111	0.000149136	0.000103439	0.000112202	0.000116589	0.000146761	0.000152096	0.000138656
P38159	RNA-binding motif protein, X chromosome	0.000119238	0.000112256	0.000121578	0.000115818	0.000116841	0.000114348	0.000121784	0.000116231	0.000114756	0.000133743	0.000132517	0.000135055	0.000193143	0.000197789	0.000188093	0.00015715	0.000161136	0.000155637	0.00013884	0.000138021	0.000139123	0.000148279	0.00014662	0.000143629	0.000132602	0.000136786	0.00012997	0.000160557	0.00015205	0.00015272	0.00016491	0.000162713	0.000168744	0.000146338	0.000137766	0.000138143	0.000129796	0.000131443	0.000130206	0.000223709	0.000233899	0.000229798	0.000145261	0.000152176	0.000145788
P35268	60S ribosomal protein L22	0.000190168	0.00018219	0.000197966	0.00015823	0.000169251	0.000162688	0.00015758	0.000150151	0.000145663	0.000134247	0.000136236	0.000134429	0.000154374	0.000163274	0.000154158	0.000177192	0.000188062	0.000176771	0.00014327	0.000139508	0.000144008	0.000118929	0.000117207	0.000108524	0.000131913	0.00014521	0.000132206	0.000166203	0.000172767	0.000164574	0.000137508	0.000135418	0.00013894	0.000143772	0.000139324	0.000140722	0.000149773	0.000155608	0.000145478	0.000152596	0.000154485	0.000153796	0.00010977	0.000113676	0.000110511
P57721	Poly(rC)-binding protein 3	0.00021689	0.000219441	0.00022483	0.000189974	0.000190907	0.000193539	0.000172629	0.00017578	0.00017989	0.000135022	0.000137084	0.000132385	0.000163229	0.000174466	0.00016842	0.000168959	0.000162259	0.000148698	0.000228512	0.000218159	0.000233932	0.000178824	0.000169378	0.000177518	0.000204262	0.000214561	0.000206323	0.000195689	0.000216338	0.000198572	0.000210023	0.000195793	0.000206841	0.000217726	0.000231656	0.000212125	0.000171637	0.000190771	0.000169213	0.00020162	0.000187458	0.000188134	0.000161504	0.000182321	0.000164798
Q07065	Cytoskeleton-associated protein 4	0.000220306	0.000229983	0.000228486	3.52752e-05	3.80189e-05	3.76991e-05	4.16718e-05	3.01212e-05	3.16197e-05	6.09191e-05	5.62577e-05	5.29548e-05	5.62456e-05	5.61361e-05	5.47367e-05	6.28695e-05	6.4338e-05	6.2254e-05	0.00012909	0.000126179	0.000139821	0.000182698	0.000185274	0.000187277	0.000489146	0.000509068	0.000503751	0.000278033	0.000282914	0.000278007	3.24895e-05	3.8471e-05	3.73506e-05	0.00021585	0.000210896	0.000210988	0.000137966	0.000145254	0.000140389	2.05864e-05	2.15106e-05	2.10755e-05	4.13674e-05	3.68506e-05	3.54724e-05
P50579	Methionine aminopeptidase 2	0.000180132	0.000182172	0.00019158	0.000120829	0.000119947	0.000124882	0.000179554	0.000164641	0.000169346	0.000251803	0.000263424	0.000257924	0.000192379	0.000203197	0.00020062	0.000190404	0.000196953	0.0001838	0.000178297	0.000180643	0.000178622	4.24521e-05	4.24564e-05	4.03191e-05	0.000173377	0.000185808	0.000176468	0.000192454	0.000199202	0.000182541	0.000107496	0.000116437	0.000115419	0.000113552	0.000108433	0.000110149	0.000107954	0.000108761	0.000102292	4.98677e-05	5.35608e-05	5.30994e-05	0.000104117	0.000109188	9.69239e-05
P12956	X-ray repair cross-complementing protein 6	0.000145835	0.00014666	0.000149549	9.57788e-05	9.76726e-05	9.52567e-05	0.000139278	0.000136333	0.000131754	0.00016605	0.00016784	0.000166521	0.000190303	0.000199324	0.000184716	0.000168777	0.000174562	0.000165788	0.000116383	0.000114876	0.000113474	0.000112719	0.000112389	0.000106526	0.000116017	0.000122849	0.00011495	0.000141344	0.000139077	0.000138989	0.00013886	0.000134547	0.000141603	0.000129018	0.000125205	0.000122861	8.43733e-05	8.33204e-05	8.00319e-05	0.000119064	0.000123061	0.000117275	9.65332e-05	0.000101614	9.57091e-05
O00264	Membrane-associated progesterone receptor component 1	0.000112876	0.000105939	0.000122684	6.68467e-05	6.52047e-05	6.28899e-05	0.000102258	9.74269e-05	0.000105599	0.000135427	0.000132361	0.000133766	0.000314243	0.00033017	0.000313291	0.000133621	0.000149612	0.000141858	0.000104642	9.75781e-05	9.95534e-05	0.000145622	0.000164155	0.000158574	0.000139542	0.000141524	0.000133325	0.000164405	0.000166092	0.000168762	0.000163631	0.000175675	0.000178279	0.00012225	0.00012375	0.000124537	0.000137644	0.000135743	0.000127178	0.000172689	0.000165458	0.000173297	0.000132993	0.000136044	0.000133343
Q8TCF1	AN1-type zinc finger protein 1	0.000104344	9.89312e-05	0.000103187	6.97437e-05	7.49372e-05	7.86337e-05	0.00027101	0.00024259	0.000255698	0.000173117	0.000184151	0.000173784	8.01621e-05	0.000101177	8.62688e-05	0.000157834	0.000164974	0.000113557	0.000144763	0.000144071	0.000145768	0.000137999	0.000137125	0.000140557	0.000148742	0.000139873	0.00014719	0.000320037	0.000351464	0.000421206	0.000203557	0.000196265	0.000199058	0.000125065	0.000148169	0.000162384	0.00014672	0.000140223	0.000147352	0.000150858	0.000143032	0.000144944	0.000143237	0.000137785	0.000148826
P55145	Mesencephalic astrocyte-derived neurotrophic factor	0.000109513	9.8975e-05	0.000110191	0.000145227	0.000141904	0.000138564	0.000219934	0.000226882	0.000225256	7.74171e-05	7.37002e-05	7.16475e-05	0.00012446	0.000131865	0.000123484	7.29833e-05	7.6099e-05	7.31658e-05	0.000213268	0.0002142	0.000220149	0.000128268	0.000129638	0.000127781	0.000257964	0.00027186	0.000254155	8.40708e-05	7.93942e-05	7.48159e-05	4.08687e-05	3.92241e-05	4.24304e-05	0.000107699	0.000108126	0.000106188	0.00020305	0.00022014	0.000205109	0.000151724	0.000159617	0.000164115	0.000122418	0.000125382	0.000117147
P18440	Arylamine N-acetyltransferase 1	0.000163598	0.00023874	0.00021529	0.000119672	0.000113407	0.000129284	0.000428785	0.000388656	0.000424098	0.000132429	0.000142387	0.000150693	0.000134199	0.000153844	0.000150667	0.000106605	0.000150531	0.000121407	0.000218828	0.000240677	0.000271197	0.000194696	0.000188679	0.000197215	0.000116457	8.2406e-05	9.69853e-05	0.000149025	0.000153138	0.000157629	0.000157177	0.000153489	0.000148079	0.000141277	0.000143465	0.000143557	0.00014672	0.000140223	0.000147352	0.000150858	0.000143032	0.000144944	0.000143237	0.000137785	0.000148826
Q2NL82	Pre-rRNA-processing protein TSR1 homolog	0.000227564	0.000229612	0.000236993	0.000214967	0.000212234	0.000221276	0.000172918	0.000151674	0.000158312	0.000177726	0.000186134	0.000178534	0.000230362	0.000213684	0.000212025	0.000194969	0.000196295	0.000194526	0.000232398	0.0002441	0.000242149	0.000120991	0.00011764	0.000120075	0.000172717	0.000177259	0.000175077	0.000144929	0.000146987	0.000129236	9.88255e-05	0.000105658	0.000103624	0.000101732	9.77868e-05	9.95492e-05	0.000132303	0.000140053	0.000129017	0.000112673	0.000109613	0.000113018	0.000116002	0.00011037	0.000117539
O15160	DNA-directed RNA polymerases I and III subunit RPAC1	0.000180572	0.00017981	0.000190933	0.00015305	0.000149277	0.000152884	0.000131485	0.000130532	0.000125389	0.000114628	0.000115068	0.000111694	0.000124079	0.000123716	0.000109817	0.000153676	0.000147845	0.000140393	0.000197079	0.000206888	0.00021451	0.000170867	0.00017383	0.000167388	0.000159583	0.000165542	0.000153064	0.000155584	0.000172286	0.000152759	0.000156078	0.000146779	0.000162451	0.000185172	0.000174533	0.000178997	0.000177284	0.00019003	0.000173488	0.000302133	0.000288177	0.000297186	0.000139532	0.000145676	0.00014202
P61009	Signal peptidase complex subunit 3	0.000130687	0.00012572	0.000114139	5.92812e-05	7.85282e-05	7.43202e-05	0.000124951	0.000127747	0.000122041	8.76727e-05	8.35062e-05	7.72599e-05	7.14857e-05	7.57942e-05	6.84637e-05	8.48269e-05	8.30547e-05	8.11145e-05	0.00010898	0.000114608	0.000117302	9.7433e-05	9.72841e-05	8.81539e-05	0.000130765	0.000129702	0.000137139	8.58931e-05	7.57492e-05	7.24899e-05	4.45085e-05	3.84892e-05	4.35468e-05	6.34992e-05	6.34115e-05	6.15628e-05	0.000123772	0.000134841	0.000124045	6.54615e-05	6.25073e-05	6.17763e-05	8.43687e-05	7.55946e-05	8.04047e-05
Q92947	Glutaryl-CoA dehydrogenase, mitochondrial	0.000123201	0.000120291	0.000122469	0.000111087	0.000117249	0.000110377	0.000164054	0.000167904	0.000166253	9.11119e-05	8.43959e-05	7.70841e-05	0.00015255	0.000152223	0.000144831	9.72646e-05	0.000107601	9.75025e-05	0.000122797	0.000114209	0.000109227	0.000212422	0.0002129	0.000213886	9.85407e-05	0.000106779	0.000103672	0.000132449	0.000133694	0.000128302	9.12703e-05	8.69742e-05	9.46456e-05	0.000107015	0.000109934	0.000100215	0.000120396	0.000124869	0.000127783	0.000153312	0.000163285	0.000158457	9.93338e-05	9.80973e-05	9.4636e-05
Q12996	Cleavage stimulation factor subunit 3	0.000129154	0.000138049	0.000138188	0.000153971	0.000150214	0.00015185	0.000155772	0.00015106	0.00015009	0.000151608	0.000152184	0.000156587	0.000124055	0.00012944	0.000131955	0.000120509	0.000119888	0.000116724	0.000149533	0.000145869	0.000150571	0.000128198	0.00013265	0.000129676	0.000133182	0.000132043	0.000132875	0.000171271	0.000171426	0.000163609	0.000153423	0.000148745	0.00015276	0.000156611	0.000151074	0.000156718	0.000137335	0.000140273	0.000127671	0.000175408	0.000181039	0.000173016	0.000128083	0.000128195	0.000133028
Q02978	Mitochondrial 2-oxoglutarate/malate carrier protein	0.000165459	0.000170119	0.000177322	0.00012419	0.000128829	0.000124357	0.000315457	0.000308776	0.000316724	0.00010251	8.6854e-05	9.63992e-05	0.000147361	0.000150593	0.000142262	9.10463e-05	9.36475e-05	8.1919e-05	0.000129876	0.000134535	0.000131123	0.000136041	0.000119782	0.000115469	0.000190586	0.000192119	0.000184248	0.000134951	0.000137509	0.000132178	0.000153945	0.000155477	0.000140974	0.000193571	0.000192853	0.000182918	0.000197544	0.000190115	0.000200935	0.000195547	0.000216117	0.000217643	0.000204079	0.000185512	0.000196879
Q08170	Serine/arginine-rich splicing factor 4	0.000154591	0.000146857	0.000158187	0.000136333	0.000129975	0.000131331	0.00013626	0.000129907	0.000123335	0.000132268	0.000130924	0.000129654	0.000155246	0.000155903	0.000140191	0.000166035	0.000176424	0.000164628	0.000126217	0.000130698	0.0001344	0.000116292	0.000117229	0.000108992	0.000122819	0.000130556	0.000125493	0.00013108	0.000136171	0.000128425	0.000118046	0.000115276	0.000120178	0.000129186	0.000121906	0.000122103	0.000134385	0.000135922	0.000132514	0.000145255	0.000155863	0.000158509	0.000114958	0.000115813	0.000111097
Q96EP5	DAZ-associated protein 1	0.000149112	0.000140802	0.000154148	0.000151153	0.00015085	0.000152953	0.000140343	0.000137188	0.000134993	0.000136398	0.000141604	0.000144683	0.00017736	0.000186358	0.000187618	0.000133185	0.000140586	0.000133858	0.00012824	0.000131068	0.000126362	9.28209e-05	9.3316e-05	9.40922e-05	0.000111123	0.000112756	0.000108247	0.000167023	0.000170059	0.000160591	0.000180925	0.000177372	0.000185888	0.000144499	0.000144759	0.000144816	0.000122715	0.000126084	0.000122363	0.00018976	0.000183393	0.000189513	0.000117747	0.000116724	0.000120947
Q8WU39	Marginal zone B- and B1-cell-specific protein	0.000272951	0.000283046	0.00029274	0.000190577	0.000198807	0.000193141	0.000318194	0.000311312	0.000307038	2.65847e-05	1.69356e-05	1.53767e-05	7.48197e-05	7.85572e-05	7.19465e-05	5.84174e-05	6.30979e-05	5.77361e-05	0.000143154	0.000141261	0.000146711	7.45478e-05	7.45733e-05	7.30602e-05	0.000159977	0.000163193	0.00015769	0.000186979	0.000200012	0.000189911	2.76186e-05	2.96571e-05	2.79588e-05	0.000131932	0.000127825	0.000123832	0.000247138	0.000263248	0.00025668	9.98593e-05	0.000105508	0.00010613	0.000203734	0.000204774	0.000193195
P42356	Phosphatidylinositol 4-kinase alpha	0.000323191	0.000329918	0.000356246	9.48929e-05	9.74891e-05	8.28585e-05	0.000212782	0.000213909	0.000206481	0.00014791	0.000148453	0.000148269	0.000158679	0.000160005	0.000156762	0.0002011	0.000197324	0.000197916	0.000146884	0.000137035	0.000116401	0.0001289	0.000121889	0.000135065	0.000145291	0.000135774	0.000125084	0.000120776	0.000110646	0.000115407	0.000112485	0.000122496	0.000127535	0.000133709	0.000134794	0.000134486	0.000181155	0.000165406	0.000161787	0.000124842	0.000117344	0.000138141	0.000118244	0.000123865	0.000105697
Q9UBC2	Epidermal growth factor receptor substrate 15-like 1	0.000182599	0.000181035	0.000191456	0.000193704	0.0001942	0.000193245	0.00011986	0.000112471	0.000109496	0.0001442	0.000152161	0.000142241	0.000120757	0.000123966	0.000112954	0.000157194	0.000159939	0.000155937	0.000129536	0.000129747	0.000126828	0.000114209	0.000120946	0.000122834	0.000148329	0.000145424	0.000142165	0.000187992	0.000184361	0.00018227	0.000119064	0.000128348	0.000121986	0.000128196	0.000128206	0.000127043	7.77177e-05	7.93175e-05	7.88873e-05	0.000154129	0.000163992	0.000159529	0.000106882	0.000107605	0.000105644
Q9UQ13	Leucine-rich repeat protein SHOC-2	0.000135817	0.000135543	0.000126303	0.000138567	0.000133958	0.000136252	0.000126409	0.000133081	0.000135711	0.000127807	0.000130243	0.000133784	0.000144402	0.000175464	0.000157783	0.000169108	0.000168436	0.00015124	0.000176348	0.000167273	0.000174543	0.000156637	0.000107207	0.000112445	0.000128652	0.000163852	0.000118516	0.000174414	0.000137257	0.000143618	0.000116427	0.000129045	0.000143143	0.000120347	0.000139214	9.99584e-05	0.00014672	0.000140223	0.000147352	0.000150858	0.000143032	0.000144944	0.000143237	0.000137785	0.000148826
Q92733	Proline-rich protein PRCC	0.000124897	0.000115663	0.00011931	0.000110939	0.000107643	0.000108724	0.000166653	0.000164768	0.000161611	0.000150931	0.000155417	0.000146528	0.000146827	0.000158455	0.000150365	0.00014187	0.00014535	0.000144774	0.000119055	0.000113929	0.00011863	0.000120538	0.000121386	0.000117501	0.000117555	0.000124451	0.000118723	0.000106261	0.000100948	9.94442e-05	9.74468e-05	9.65937e-05	9.66917e-05	9.24701e-05	9.29643e-05	8.62773e-05	0.00011668	0.000112389	0.000105839	0.00012154	0.000133508	0.000130709	0.000102287	0.000103553	9.79166e-05
Q86X55	Histone-arginine methyltransferase CARM1	0.00014718	0.000151704	0.000150405	0.000176693	0.000180287	0.000180891	0.000147283	0.000144185	0.000142446	0.000131885	0.000140346	0.000133661	0.000158196	0.000159912	0.000171736	0.000155242	0.00015588	0.000140084	0.00016361	0.000178852	0.000176775	0.000142243	0.000134595	0.000140413	0.000136315	0.000135643	0.000129008	0.000190591	0.00018516	0.000185897	9.62319e-05	0.00011362	0.00011519	0.000116571	0.00011435	0.000117813	0.000119856	0.00012828	0.000116172	0.000100774	0.000108353	0.000104358	0.000142949	0.000144762	0.000140491
Q9Y3X0	Coiled-coil domain-containing protein 9	0.000152808	0.000160643	0.000154267	0.000110169	0.000109151	0.000108665	0.000137541	0.000136586	0.000133924	0.000169949	0.000172097	0.000177911	0.000314764	0.000319815	0.000306421	0.000129286	0.000118084	0.000123606	0.00018892	0.000244197	0.000206047	0.000181178	0.000200728	0.000192271	8.37257e-05	9.67677e-05	8.33148e-05	0.000107142	0.000117856	0.000105859	9.9905e-05	0.0001096	0.000125335	0.000107112	0.000104786	0.000103211	0.00014672	0.000140223	0.000147352	0.000150858	0.000143032	0.000144944	0.000143237	0.000137785	0.000148826
P07948	Tyrosine-protein kinase Lyn	0.000101702	9.4002e-05	0.000115529	5.3194e-05	5.41756e-05	5.71482e-05	0.00021138	0.00021171	0.000205496	0.000125142	0.00012854	0.000122756	0.000182056	0.000177409	0.000167808	0.000142716	0.000148957	0.000126431	0.0001376	0.000137937	0.000122788	0.000243284	0.000257523	0.000246177	0.000191362	0.000202003	0.000209521	0.000145593	0.000154565	0.00014553	7.13501e-05	7.48934e-05	6.92498e-05	0.00018349	0.000194354	0.000175905	0.000196484	0.000209394	0.000193373	0.000221311	0.000248656	0.000237597	0.000117817	0.000123789	0.000116246
P55263	Adenosine kinase	0.000129123	0.000123778	0.0001241	0.00014719	0.000149383	0.000152278	0.000165666	0.000167483	0.000170201	0.000123934	0.000125263	0.00012135	0.000152189	0.000190233	0.000166794	0.000168246	0.000173482	0.000172474	0.000145306	0.000138132	0.000129653	0.000110646	0.000110145	0.000110824	0.000146016	0.000157317	0.000155556	0.000216163	0.000209145	0.000170295	0.000100621	0.000116489	0.00011667	0.00010096	0.000104388	0.000106194	9.95707e-05	9.57144e-05	0.000103098	8.3674e-05	8.90462e-05	8.46803e-05	0.000170441	0.000180493	0.000171288
Q9UII2	ATPase inhibitor, mitochondrial	0.000185605	0.000184156	0.0001941	0.000170673	0.000169726	0.000166295	0.000206174	0.000197111	0.000193479	0.00023663	0.000234777	0.000230121	0.000146906	0.000146023	0.000136229	0.000121699	0.00011272	0.000122893	0.000127367	0.000124251	0.000121136	0.000167797	0.00017425	0.000178422	7.58402e-05	7.16336e-05	7.38841e-05	0.000172868	0.000168755	0.000164533	6.82239e-05	6.88809e-05	7.27934e-05	6.07223e-05	6.02558e-05	5.85349e-05	0.00011284	0.000114616	0.000112143	0.000166507	0.000175139	0.000168015	0.000159164	0.000168003	0.000156763
O75351	Vacuolar protein sorting-associated protein 4B	0.000149818	0.000151962	0.000160941	0.000181633	0.000173354	0.000174982	0.000155472	0.000157059	0.000155116	0.000112369	0.00011382	0.000113721	0.000143997	0.000151613	0.000137261	0.000171229	0.000184328	0.000175483	0.000127818	0.000129494	0.000122604	8.2034e-05	7.69967e-05	7.39352e-05	8.86693e-05	9.5372e-05	8.73596e-05	0.000131695	0.000130237	0.000126724	0.000139862	0.000139781	0.000144509	9.96904e-05	9.84091e-05	9.82943e-05	0.000115361	0.00012235	0.000116124	0.000323688	0.000335779	0.000329538	0.000157619	0.000159397	0.000153097
Q5SWX8	Protein odr-4 homolog	0.00013558	0.000138779	0.000137043	7.90889e-05	9.11255e-05	7.86402e-05	0.000183171	0.000179585	0.000173097	0.000105455	9.86301e-05	8.92328e-05	0.000108415	0.000103816	0.000105483	0.000138533	0.0001439	0.000142115	0.000115259	0.000121821	0.00010614	0.000137463	0.000144426	0.000136741	0.000148637	0.000164731	0.000145373	0.000137327	0.000129218	0.000121996	0.000127074	0.000131442	0.000135875	6.67575e-05	6.6102e-05	6.36655e-05	0.000173155	0.000193101	0.000166286	0.000178037	0.000196768	0.00017207	0.000129834	0.00013509	0.000133652
Q7Z4S6	Kinesin-like protein KIF21A	0.000135817	0.000135543	0.000126303	0.000138567	0.000133958	0.000136252	0.000126409	0.000133081	0.000135711	9.41413e-05	8.45764e-05	9.63664e-05	0.00024841	0.000242976	0.000229428	0.000182235	0.000184501	0.000176381	0.000134982	0.000115424	0.000133387	0.000115354	0.000106947	0.000115864	0.000140989	0.000141764	0.000163102	0.000137197	0.000129935	0.000116459	8.9135e-05	8.01778e-05	8.44031e-05	0.000190205	0.000208262	0.000197417	0.000108758	9.67509e-05	0.000113691	0.000151913	0.000159369	0.00016623	8.64765e-05	0.000110485	0.000104768
P51553	Isocitrate dehydrogenase [NAD] subunit gamma, mitochondrial	0.000115588	0.000118046	0.000122175	0.000148657	0.000154298	0.000152994	0.000190424	0.000194308	0.000196071	0.000164026	0.000169835	0.000166017	0.000164962	0.000163119	0.000169088	0.000113769	0.000115644	0.000110922	0.000109993	0.000113793	0.000109915	0.000171197	0.000174282	0.000172206	0.000107291	0.000112254	0.00011382	0.000212495	0.000216281	0.000231718	9.6102e-05	9.41078e-05	0.000100171	0.000133367	0.00012537	0.000124557	0.000135487	0.000144323	0.000127249	0.000123836	0.000125244	0.000129609	0.000115254	0.000127874	0.000120235
P36776	Lon protease homolog, mitochondrial	0.000134618	0.000133156	0.000138834	0.00013448	0.000138768	0.000135289	0.000205442	0.000202813	0.000197607	0.000140936	0.000143035	0.000142711	0.00019627	0.000211008	0.000199465	8.93572e-05	9.05633e-05	8.81563e-05	0.000301833	0.000314568	0.000302104	0.000227084	0.000239389	0.000235381	8.19446e-05	7.51288e-05	7.63341e-05	0.000160123	0.00015918	0.000151546	8.75982e-05	8.74001e-05	8.99616e-05	7.88697e-05	7.31746e-05	7.30274e-05	0.000172791	0.000181182	0.000172866	0.000136486	0.00014088	0.000139657	0.000177329	0.000178385	0.00016906
P42766	60S ribosomal protein L35	0.000149831	0.000149347	0.000142255	0.00014553	0.000142215	0.000126666	0.000137885	0.000128578	0.000133484	0.000105359	0.00010379	0.000106823	0.000111766	0.000109826	9.64365e-05	0.000106128	0.000106365	9.6033e-05	0.000136283	0.000142232	0.00014221	9.79931e-05	9.27896e-05	8.91478e-05	0.000127238	0.000134463	0.000126407	0.000130894	0.000128408	0.000143404	0.000139059	0.000135404	0.000141533	0.000117327	0.000105777	0.000106894	0.000140309	0.00014475	0.000141609	0.000145512	0.000141736	0.000128852	0.000126263	0.000113808	0.000122459
O75438	NADH dehydrogenase [ubiquinone] 1 beta subcomplex subunit 1	0.000182697	0.000167586	0.000183445	0.000132497	0.000142456	0.00013656	0.000173765	0.000177709	0.000174969	0.000153873	0.000146316	0.000137511	0.000128494	0.000129141	0.000115694	0.000144656	0.000142993	0.000133357	0.000153555	0.00016442	0.000163063	0.000107787	0.00011582	0.000110778	0.000142439	0.000147776	0.000144071	0.000190302	0.000190229	0.000163866	0.000119296	0.000115209	0.000121624	0.000132299	0.000121618	0.000122902	0.000184181	0.00018955	0.000179749	0.000136307	0.000122743	0.000129936	0.000182653	0.000194266	0.000183446
Q96M27	Protein PRRC1	0.000111474	0.000100549	0.000106841	0.000104253	0.000109114	0.000111314	0.000242668	0.000250871	0.000247355	0.000127219	0.000130647	0.000127403	8.44308e-05	8.90823e-05	8.90261e-05	0.000103594	0.0001063	0.000104748	0.000178271	0.000196915	0.000188475	0.000182584	0.000186754	0.000177141	0.000199975	0.000203131	0.000190837	0.000216996	0.000227513	0.00021003	7.68579e-05	8.37131e-05	8.21025e-05	7.93114e-05	7.44374e-05	6.7643e-05	0.000196336	0.000216866	0.000203275	0.000118772	0.000123521	0.000121349	0.000201921	0.000195413	0.000186952
Q16611	Bcl-2 homologous antagonist/killer	0.00011208	8.8408e-05	0.000105594	0.000109855	0.000118993	0.000115139	0.000286755	0.000260646	0.000247459	0.000171138	0.000174855	0.000185108	0.000281561	0.000293857	0.000262105	0.000116803	0.000122016	0.000141211	5.53506e-05	7.28061e-05	4.59911e-05	0.000102208	0.000116959	0.000112746	0.000136015	0.000167549	0.00016057	0.000140589	0.000155666	0.000116735	0.000152358	0.000127063	0.000138999	0.000192257	0.000191851	0.00018825	5.07098e-05	5.23415e-05	4.95701e-05	0.000162676	0.000153138	0.000146948	4.07049e-05	4.93146e-05	5.16661e-05
Q02543	60S ribosomal protein L18a	0.000150653	0.000159488	0.000156823	0.000146979	0.000142723	0.000138443	0.000141354	0.000141873	0.000137944	0.000142025	0.000134324	0.000145004	0.000138165	0.000119406	0.000142381	0.000148151	0.000155136	0.000149534	0.000145577	0.000150571	0.000151369	0.000111432	0.000105347	9.92243e-05	0.00014684	0.000142167	0.000152628	0.000132792	0.000126278	0.000129757	0.000126259	0.000128938	0.000125201	0.000119842	0.000112969	0.000117715	0.000117443	0.000116839	0.000109612	0.000118769	0.000125189	0.000112053	0.000100232	0.000101221	0.000100381
Q8TAD8	Smad nuclear-interacting protein 1	0.000205057	0.000174079	0.000182026	0.000168454	0.000173357	0.000183005	0.000135084	0.000223106	0.000139703	0.000134897	0.000131929	0.00012973	0.000149719	0.00014584	0.000151128	0.000138755	0.000134902	0.000141211	0.000149359	0.000153219	6.01584e-05	7.44755e-05	0.000124065	9.14735e-05	7.31904e-05	1.11011e-05	0.000154199	0.000149025	0.000153138	0.000157629	0.000157177	0.000153489	0.000148079	0.000141277	0.000143465	0.000143557	8.92763e-05	0.000116445	9.95822e-05	0.000212179	0.000256458	0.000197355	0.000111089	0.000123697	0.000111712
P07910	Heterogeneous nuclear ribonucleoproteins C1/C2	0.000135635	0.000133147	0.000143835	0.000184621	0.000181771	0.000174798	0.000151246	0.000146898	0.000144798	0.000147297	0.000148785	0.000147835	0.00015822	0.000160899	0.000150333	0.000152034	0.00015586	0.000146817	0.000141978	0.000142201	0.000141577	0.000150416	0.00015295	0.000148817	0.000147235	0.000153233	0.000144161	0.000158664	0.000156547	0.000156083	0.000132197	0.000128969	0.000133776	0.000138697	0.000130839	0.000130594	0.000130705	0.000132097	0.000127663	0.000187556	0.000195537	0.000193675	0.000120681	0.000131172	0.000120503
Q13045	Protein flightless-1 homolog	0.000133069	0.000126781	0.000135185	0.00017422	0.000179651	0.000173246	0.00010008	9.5125e-05	0.000100703	0.000100117	9.4725e-05	9.82313e-05	0.00027293	0.000268101	0.000265445	0.000163633	0.000171258	0.000165857	0.000142658	0.00013418	0.000141363	0.000143163	0.000142916	0.000135972	0.000106878	0.00010452	0.000101054	0.000185227	0.000188448	0.000194561	0.000107834	0.000105555	0.000111115	0.000128702	0.000124801	0.000122509	9.6785e-05	9.6064e-05	9.7458e-05	0.000130183	0.00013345	0.000129713	0.000112101	0.000113824	0.00010717
Q9HCS7	Pre-mRNA-splicing factor SYF1	0.000145518	0.000147898	0.000157493	0.000121788	0.000121473	0.000135325	0.000143521	0.000128102	0.000128787	0.00014236	0.000136977	0.000140497	0.000153949	0.000146956	0.000151306	0.000151577	0.000161422	0.000152182	0.000161831	0.000144701	0.000158181	0.000204588	0.000203891	0.000190887	0.000148579	0.000150562	0.000135299	0.00014731	0.000140979	0.000126793	0.000112321	0.000139359	0.000138366	0.000132824	0.000140989	0.000130837	0.000147099	0.000143754	0.00013413	0.000202475	0.000218933	0.000230189	0.000112537	0.00011528	0.000109914
Q96CW5	Gamma-tubulin complex component 3	0.00013348	0.000139292	0.000152232	0.000103563	0.000103	0.000102251	0.000113589	0.000104125	9.81759e-05	0.000116599	0.000120861	0.000118688	0.000142293	0.000134989	0.000141549	0.000105065	0.000102519	0.000101909	0.000177542	0.000187183	0.000190873	0.000111173	0.000108422	0.000112005	0.000130765	0.000132337	0.000126025	0.000141252	0.000150285	0.000136839	0.000107049	0.000119864	0.000114756	0.000196862	0.000209104	0.000201002	0.000153603	0.00016558	0.00015166	0.000184188	0.000197483	0.00019027	0.000171281	0.000177874	0.000160562
Q96RE7	Nucleus accumbens-associated protein 1	0.000155724	0.00014874	0.000162015	0.000111487	0.000109543	0.000116423	0.000169553	0.00015812	0.00016054	0.00013664	0.000138749	0.000139789	0.000157629	0.00015543	0.000155493	0.000141919	0.00013644	0.000133589	0.000137016	0.000144194	0.000144233	0.000145541	0.000141575	0.000130634	0.000130366	0.000132786	0.000137595	0.000128444	0.000124208	0.000127414	0.000138011	0.000132646	0.000140487	0.000140429	0.000141941	0.000138849	0.000119103	0.000183665	0.000119037	0.000137251	0.000176125	0.000152333	0.000165706	0.000171285	0.000185595
Q3B726	DNA-directed RNA polymerase I subunit RPA43	0.000208369	0.000221026	0.000230252	9.82808e-05	0.000108193	0.000102385	0.000110335	9.58351e-05	9.20062e-05	0.000126689	0.000129156	0.000121981	8.41342e-05	8.64716e-05	7.62327e-05	0.00021197	0.000227871	0.000208379	0.000140756	0.000125694	0.000145593	0.000111761	0.000108248	0.000100808	9.27175e-05	0.000100487	9.67094e-05	0.000164467	0.000168624	0.000151922	0.000104	9.90687e-05	0.000111291	0.000111646	0.000108002	0.000120079	0.000144906	0.000128303	0.000146441	0.000220807	0.000242955	0.000208343	8.94402e-05	0.00010435	0.000105581
Q6P1L8	39S ribosomal protein L14, mitochondrial	0.000223018	0.000204084	0.000212276	0.000128804	0.000129695	0.000125413	0.000160884	0.000140491	0.000149591	0.000128977	0.00012421	0.000126625	0.000134787	0.000161161	0.000124198	0.000139124	0.000124856	0.000124498	0.000123772	0.000125178	0.000121095	0.000164147	0.000159702	0.000149245	0.000106895	9.88244e-05	0.00010714	0.000164007	0.000156833	0.000146219	0.000117145	0.000119952	0.000113739	0.000136732	0.000105003	0.000118925	0.000154705	0.000163499	0.000142541	0.000120276	0.000135442	0.000122857	0.00013057	0.00013516	0.000135259
P09429	High mobility group protein B1	0.000150319	0.000149334	0.000167835	0.000204428	0.000191544	0.000186274	0.000144618	0.000138963	0.000133359	0.000167562	0.000163354	0.000172159	0.00037926	0.000404682	0.000367432	0.000209311	0.000216647	0.000203161	0.000193078	0.000193264	0.000204713	0.000132189	0.000126463	0.000130026	0.000297854	0.000325115	0.000296211	0.000142305	0.000158244	0.000144914	8.05476e-05	8.43041e-05	8.40937e-05	0.000128707	0.000121876	0.000120223	0.000100818	9.53561e-05	9.79327e-05	6.92078e-05	7.19663e-05	6.9513e-05	0.000134661	0.000149843	0.000128743
Q9BXY0	Protein MAK16 homolog	0.000182696	0.00017227	0.000151564	8.98451e-05	0.0001426	0.000121308	0.000210002	0.000210353	0.000209258	0.000125155	0.000130763	0.000130399	0.000113917	0.000113437	0.000110701	0.000162068	0.000161097	0.000145009	0.000149916	0.00014711	0.00014737	0.000105068	0.000107476	0.000103402	0.000108214	0.000111751	0.000118049	0.000143821	0.000149497	0.000137603	0.000189523	0.000190436	0.000182624	0.000125113	0.000113941	0.00011796	0.000108006	0.000103749	0.000121063	0.00017257	0.000176806	0.000179822	0.000129923	0.000138714	0.000130641
P52948	Nuclear pore complex protein Nup98-Nup96	0.000145867	0.000144073	0.000153206	0.00016821	0.000151837	0.000167315	0.00016735	0.000153543	0.000162491	0.000137279	0.000144399	0.000138534	0.000169901	0.000167262	0.00016869	0.000166747	0.00016149	0.000160902	0.00016105	0.000157319	0.000155996	0.000175403	0.00017652	0.000171336	0.000155003	0.000157005	0.000154419	0.000167687	0.000173152	0.000170406	0.000158704	0.000166304	0.000167814	0.000161864	0.000157206	0.00015746	0.000153935	0.000157461	0.000154909	0.00019905	0.000203114	0.000211492	0.000141314	0.000136247	0.000142877
Q96HJ9	Protein FMC1 homolog	0.000205283	0.000200438	0.000225304	6.59465e-05	7.0128e-05	6.73445e-05	0.000110898	0.000105381	0.000107931	0.000134897	0.000131929	0.00012973	0.000149719	0.00014584	0.000151128	0.000138755	0.000134902	0.000141211	0.000133089	0.000139151	0.000130417	0.000126084	0.000123074	0.000125488	0.000159608	0.000155267	0.000135599	0.000226465	0.000223836	0.00023115	0.000122913	0.000121002	0.000119177	0.000249116	0.000230199	0.000226753	0.000205695	0.000216286	0.000210175	0.000172493	0.000180011	0.000174074	0.000182785	0.000185774	0.000192675
P49327	Fatty acid synthase	0.000163093	0.000163867	0.00016883	0.000213434	0.00022357	0.000216531	9.63207e-05	9.348e-05	9.25486e-05	9.72146e-05	9.4981e-05	9.46712e-05	0.000177592	0.000177357	0.000180636	0.000120573	0.000126035	0.000121962	0.00011279	0.000112224	0.000112371	9.15265e-05	8.78405e-05	8.74976e-05	0.000184392	0.000203181	0.000189127	0.000215868	0.000220686	0.000213509	0.000155447	0.000162188	0.000163574	0.000128412	0.000122694	0.000124908	0.000141173	0.000147621	0.000143393	0.000181345	0.000180997	0.000173815	0.000135161	0.000137397	0.000130795
Q99519	Sialidase-1	0.000224076	0.000223851	0.000223476	5.99524e-05	5.68305e-05	6.37676e-05	0.000411787	0.000408204	0.000419928	0.000265511	0.00026921	0.000271129	0.000133348	0.000150213	0.000137001	6.3382e-05	7.04251e-05	7.64579e-05	0.000144763	0.000144071	0.000145768	0.000137999	0.000137125	0.000140557	0.000148742	0.000139873	0.00014719	9.15619e-05	8.97631e-05	8.68296e-05	0.000142414	0.000140915	0.000142537	0.000113341	0.000111955	0.000103207	0.00014672	0.000140223	0.000147352	0.000150858	0.000143032	0.000144944	0.000143237	0.000137785	0.000148826
Q96GC5	39S ribosomal protein L48, mitochondrial	0.000234728	0.000253893	0.000260947	0.000126652	0.000127785	0.000129973	0.000160518	0.000164249	0.000157889	0.000155183	0.000148579	0.000144534	0.000137509	0.000143263	0.000141521	0.000138712	0.000149877	0.000141911	0.00011293	0.000105151	0.000102763	0.000145894	0.000148859	0.000142795	0.000110853	0.000107515	0.000103692	0.000156194	0.000190238	0.00017063	0.000103704	0.000119996	0.000126198	0.000142734	0.000157516	0.00016181	0.000169818	0.000165178	0.00015653	0.000140429	0.000145675	0.000143158	0.000135198	0.000138633	0.000123258
B9A064	Immunoglobulin lambda-like polypeptide 5	0.000532104	0.000551395	0.000572089	0.000101766	0.000109723	0.000102419	5.53408e-05	2.69272e-05	2.88342e-05	0.000285144	0.000300374	0.000283438	5.4897e-05	6.24263e-05	6.27441e-05	3.44496e-05	2.0809e-05	2.32429e-05	3.44226e-05	2.51525e-05	3.4711e-05	2.48207e-05	2.49326e-05	2.66885e-05	0.000332137	0.00036178	0.000351759	7.42365e-05	7.02158e-05	6.51032e-05	7.33151e-06	7.03093e-06	6.37834e-06	7.03833e-06	5.07903e-06	5.14558e-06	0.000102762	0.000114098	9.6627e-05	6.50381e-06	7.47443e-06	6.85902e-06	1.48664e-05	1.15704e-05	1.03048e-05
P35236	Tyrosine-protein phosphatase non-receptor type 7	0.000110761	0.000110024	0.000124989	0.000303353	0.000316708	0.000308983	0.000316202	0.000310102	0.000308913	7.87231e-05	6.68128e-05	6.48009e-05	0.000348012	0.000320964	0.000331256	7.82299e-05	7.97938e-05	7.83572e-05	0.000258865	0.000282684	0.000266729	8.39135e-05	7.59722e-05	7.55166e-05	5.68175e-05	4.92597e-05	5.83273e-05	0.000104309	0.00011422	0.000107807	1.51051e-05	1.67175e-05	1.66026e-05	7.09027e-05	6.88602e-05	8.66862e-05	0.00014672	0.000140223	0.000147352	0.000150858	0.000143032	0.000144944	0.000143237	0.000137785	0.000148826
P62826	GTP-binding nuclear protein Ran	0.000117622	0.000111125	0.000118108	0.00012691	0.000127992	0.000127012	0.00017484	0.000175203	0.000169312	0.000117886	0.000115307	0.000110742	0.000189434	0.000189373	0.000186464	9.71598e-05	9.61767e-05	9.36814e-05	0.000111521	0.000107744	0.000104446	0.000154153	0.000155829	0.000148147	0.000132308	0.000137839	0.000133365	0.000139196	0.000133806	0.000131032	0.000124367	0.000124728	0.000127867	0.00011308	0.000112149	0.000110427	0.000124171	0.000127115	0.000124071	0.000118566	0.000117618	0.00011337	0.00013514	0.000138551	0.000132147
Q8N108	Mesoderm induction early response protein 1	0.000135817	0.000135543	0.000126303	0.000138567	0.000133958	0.000136252	0.000126409	0.000133081	0.000135711	0.000173854	0.000235425	0.000185648	0.000169079	0.000163442	0.000152431	0.000262558	0.000269804	0.000248944	0.000131071	0.000136334	0.000130526	6.78843e-05	6.96703e-05	6.4934e-05	0.000141814	0.000150178	0.000140474	0.000191029	0.000169653	0.000161493	9.05309e-05	0.000102703	0.000119044	9.86864e-05	0.000103028	9.99271e-05	6.67044e-05	5.74595e-05	5.72955e-05	0.000165297	0.000198362	0.000183095	7.11188e-05	6.05812e-05	6.63262e-05
P62244	40S ribosomal protein S15a	0.000197786	0.000188117	0.000199904	0.00017014	0.000187056	0.00017652	0.000174754	0.000185535	0.00017943	0.00015067	0.000148946	0.000142071	9.5568e-05	9.67049e-05	9.32475e-05	0.000127893	0.000137709	0.000131416	0.0001766	0.000189147	0.000174989	0.000152762	0.000146552	0.00015266	0.000219774	0.000233776	0.000227109	0.000177126	0.000170146	0.000169472	0.000134703	0.000129355	0.000131502	0.000160995	0.000158568	0.000157497	0.000136971	0.000148436	0.000135322	0.000147751	0.000137099	0.000136963	0.000132987	0.000135048	0.000129133
Q9BTL3	RNA guanine-N7 methyltransferase activating subunit	0.000108214	8.48389e-05	9.87734e-05	4.75495e-05	5.66212e-05	5.09689e-05	0.000139255	0.000152484	0.000129715	0.000134897	0.000131929	0.00012973	0.000149719	0.00014584	0.000151128	0.000138755	0.000134902	0.000141211	0.000170064	0.000152897	0.00013894	0.000162615	0.00016455	0.000139037	9.48731e-05	9.4509e-05	8.85789e-05	0.000149025	0.000153138	0.000157629	0.000157177	0.000153489	0.000148079	0.000141277	0.000143465	0.000143557	0.000144751	0.000138341	0.000134496	0.000211774	0.000228467	0.000205581	0.000127215	0.000129616	0.000135675
Q15005	Signal peptidase complex subunit 2	0.000191366	0.000185336	0.000191411	0.000116304	0.000120113	0.000115671	0.000207543	0.000191659	0.000203766	0.000143832	0.000135019	0.000134058	0.000123686	0.000132246	0.000126995	0.000135276	0.000141891	0.000128583	0.000154436	0.000154731	0.000157544	0.000125626	0.000132155	0.000123922	0.000166513	0.000164638	0.000164692	0.00012049	0.000117223	0.000113852	8.50246e-05	8.48097e-05	8.90107e-05	9.50996e-05	9.50958e-05	8.84982e-05	0.000174838	0.000199056	0.000178894	9.56148e-05	0.000103423	0.00010186	0.000126315	0.000129227	0.000122029
P18621	60S ribosomal protein L17	0.000160924	0.000164113	0.00017183	0.000163237	0.000168407	0.000163064	0.000155199	0.000146944	0.000147325	0.000128856	0.000131274	0.000129135	0.000134721	0.000144581	0.000134661	0.000136889	0.000140572	0.000138254	0.000176706	0.000176261	0.000174791	0.000109486	0.000108849	0.000106995	0.000171278	0.000169047	0.000172134	0.000199122	0.000206779	0.000197655	0.000178276	0.000187269	0.00019082	0.000168686	0.000167496	0.000161711	0.000133926	0.000140597	0.000129382	0.000136067	0.000145295	0.000134083	0.000121312	0.000122561	0.000117473
Q99595	Mitochondrial import inner membrane translocase subunit Tim17-A	0.000366283	0.000374758	0.000364241	0.00011894	0.000125229	0.000154393	0.00015076	0.000122525	0.000130713	0.000134897	0.000131929	0.00012973	0.000149719	0.00014584	0.000151128	0.000138755	0.000134902	0.000141211	0.000204881	0.000210603	0.000208725	0.000125162	0.000127102	0.000114407	0.000159119	0.000174261	0.000167728	0.000107756	9.14901e-05	0.00011034	9.0276e-05	8.10739e-05	8.50507e-05	0.00020286	0.00021814	0.000183312	0.000155373	0.000156044	0.000173422	9.55432e-05	0.000111125	0.00011038	0.000105041	0.000115174	0.000132035
O00764	Pyridoxal kinase	0.000230477	0.000231715	0.000235769	0.000174606	0.000170166	0.000175792	0.000189646	0.000179893	0.000186647	0.000124251	0.000132048	0.000126956	0.000179618	0.000183574	0.000172113	0.000149036	0.000154244	0.000183659	0.000155973	0.000167307	0.000157828	0.000101635	9.99215e-05	0.000102325	0.000149529	0.000153802	0.000147087	0.000123596	0.000118751	0.00011803	0.000133783	0.000141517	0.000140648	9.27399e-05	9.33942e-05	9.15605e-05	0.000108221	0.000108075	0.000102396	8.68513e-05	9.59587e-05	9.23748e-05	0.000139606	0.000144403	0.000142372
Q9NWB6	Arginine and glutamate-rich protein 1	0.00012836	0.000127098	0.000129107	0.000133873	0.000138444	0.000137737	0.000102633	0.000102557	9.64988e-05	0.000124782	0.000116378	0.000113971	0.000155259	0.0001637	0.000153503	0.000109269	0.000114097	0.000120681	0.000132062	0.000138672	0.000137201	0.000101207	9.74123e-05	9.63784e-05	0.000108706	0.000105918	0.000108198	0.000116525	0.000114982	0.000115	9.79936e-05	9.78001e-05	9.95349e-05	0.000172167	0.00018399	0.000180291	0.00012216	0.000120765	0.000119397	0.000200997	0.000203478	0.000207394	0.000102233	9.65361e-05	9.20684e-05
P40429	60S ribosomal protein L13a	0.000163865	0.000166919	0.000179661	0.000165762	0.000158656	0.000146651	0.00015994	0.000154337	0.000154362	0.00014884	0.000135945	0.00015552	0.000137599	0.000120717	0.000146304	0.000154109	0.00015874	0.00015203	0.000191975	0.000195447	0.000193761	0.000119465	0.000124591	0.000108363	0.000162428	0.000156019	0.000175023	0.000171812	0.000168359	0.000173951	0.000163512	0.000171769	0.000173527	0.000149925	0.000128794	0.000138194	0.000126597	0.000128027	0.000118511	0.000126953	0.000133638	0.0001166	0.000110822	0.000115725	0.000112622
O94888	UBX domain-containing protein 7	0.000139289	0.000146802	0.000153945	0.000129934	0.000118122	0.000127545	9.91482e-05	9.84287e-05	0.000106661	0.000134897	0.000131929	0.00012973	0.000149719	0.00014584	0.000151128	0.000138755	0.000134902	0.000141211	0.000137377	0.000157302	0.000159527	0.00015032	0.000139224	0.000159919	0.0001366	0.000122389	0.000138929	0.000186417	0.000209322	0.000192466	0.000154082	0.000143526	0.000146567	0.000180229	0.000195996	0.000192561	0.000165343	0.000183432	0.000160433	0.000291311	0.000270847	0.000294567	0.000198725	0.000192373	0.000174158
Q8N6R0	eEF1A lysine and N-terminal methyltransferase	0.000151249	0.000163097	0.000159154	0.000203535	0.000196489	0.000195378	0.000246848	0.000252134	0.000242441	0.000118771	0.000125947	0.000137003	0.000133797	0.000133697	0.000137797	8.84235e-05	0.000101427	9.81373e-05	0.000144696	0.000150013	0.000152523	0.000147527	0.000148118	0.000149871	0.000125583	0.000136308	0.000125022	0.000122986	0.000147786	0.000134324	5.66175e-05	6.3335e-05	5.43356e-05	0.000174698	0.000165255	0.000156099	0.000171809	0.000147321	0.0001407	0.000190687	0.000199775	0.000201454	0.000160481	0.000168885	0.000173664
Q9UBK8	Methionine synthase reductase	0.000168929	0.000179059	0.000193976	0.000110873	0.000110318	0.000109696	0.000277007	0.000277291	0.000269884	0.000117676	0.000120701	0.000122764	0.000158214	0.000141555	0.000161693	0.000273433	0.000301241	0.000260817	0.000195367	0.000203322	0.000191676	9.43887e-05	0.000101211	9.75075e-05	0.000261264	0.000278536	0.000245157	0.000149025	0.000153138	0.000157629	0.000157177	0.000153489	0.000148079	0.000141277	0.000143465	0.000143557	0.00014672	0.000140223	0.000147352	0.000150858	0.000143032	0.000144944	0.000143237	0.000137785	0.000148826
P60059	Protein transport protein Sec61 subunit gamma	0.000144686	0.000133113	0.000149268	0.000168019	0.000180611	0.000185274	0.000162341	0.000163582	0.00016195	0.000143311	0.000128329	0.000119488	0.000161977	0.000179528	0.000174548	0.000148628	0.000144895	0.000142862	0.000173423	0.000199663	0.000194947	0.000112908	0.000119673	0.000114717	0.000250607	0.000226623	0.000258697	0.000149025	0.000153138	0.000157629	0.000157177	0.000153489	0.000148079	0.000141277	0.000143465	0.000143557	0.000129099	0.000117532	0.000126116	0.000113858	0.000126396	0.00013285	0.000114083	0.000136739	0.000123426
P32322	Pyrroline-5-carboxylate reductase 1, mitochondrial	8.99244e-05	8.79503e-05	8.69776e-05	0.000107874	0.000110866	0.000109753	0.000127007	0.000129471	0.000120517	9.03986e-05	8.58894e-05	8.4957e-05	0.000146191	0.000153658	0.000149934	8.04034e-05	8.17774e-05	8.08824e-05	0.000170735	0.000166765	0.000170313	0.000131934	0.000136496	0.000136563	0.000114154	0.000115263	0.000111624	0.000170004	0.000169595	0.000168279	0.000134161	0.000141399	0.000141286	0.000105658	0.000103658	0.000103439	0.00021527	0.000221805	0.000211114	0.00024754	0.000258097	0.000261201	0.000174766	0.000173125	0.000173859
Q9H078	Caseinolytic peptidase B protein homolog	0.000124614	0.000124508	0.000123868	9.09184e-05	9.66475e-05	9.53834e-05	0.000132841	0.000135362	0.000127497	8.82815e-05	8.75885e-05	6.73983e-05	6.98098e-05	7.00723e-05	6.13454e-05	9.45834e-05	8.79658e-05	9.3082e-05	0.000211448	0.000231568	0.00022323	0.000125713	0.000124862	0.000113015	0.000130533	0.000119693	0.000118173	0.000127349	0.000119704	0.000123942	8.82067e-05	9.2273e-05	9.11153e-05	0.00018824	0.000194816	0.000191145	0.000150861	0.000155441	0.000153397	0.000203748	0.000233794	0.000221317	0.000128234	0.00013578	0.000122802
O95716	Ras-related protein Rab-3D	0.000106114	0.000103966	0.00010979	0.000153719	0.000162511	0.000173823	0.000191016	0.000185912	0.000185178	0.000196307	0.000213246	0.000187794	0.000165801	0.000177545	0.000191712	8.51694e-05	7.90092e-05	8.12593e-05	0.000257924	0.000276226	0.000282148	9.21551e-05	8.54357e-05	8.9194e-05	0.000151162	0.000160167	0.000152478	0.000149025	0.000153138	0.000157629	0.000157177	0.000153489	0.000148079	0.000141277	0.000143465	0.000143557	0.00014672	0.000140223	0.000147352	0.000150858	0.000143032	0.000144944	0.000143237	0.000137785	0.000148826
Q9NRN7	L-aminoadipate-semialdehyde dehydrogenase-phosphopantetheinyl transferase	0.000119039	0.000116394	0.000127704	0.000170389	0.00016192	0.000163053	0.000247653	0.000252672	0.000253024	9.42119e-05	9.44002e-05	9.81622e-05	0.00012908	0.000132289	0.000129259	0.000101187	0.000107829	0.000100073	0.000158556	0.000153684	0.000149931	0.000157936	0.000147437	0.000143259	0.000186211	0.000197254	0.000178483	0.000112668	0.000107955	0.00010615	7.89069e-05	8.73297e-05	8.73556e-05	0.000173679	0.000172906	0.000174256	0.000143857	0.000149529	0.000148087	0.000190936	0.000212516	0.000197691	0.000136341	0.000139727	0.00013527
Q86V81	THO complex subunit 4	0.000164004	0.000166875	0.000175405	0.000123111	0.000134478	0.000131607	0.000129093	0.000124166	0.000122907	0.000166183	0.000177757	0.000170271	0.000253351	0.000268893	0.000252265	0.000240491	0.000255867	0.000232919	0.000170232	0.0001689	0.000161535	0.00014571	0.000153208	0.000143823	0.000145244	0.000159026	0.000143118	0.000141649	0.000139144	0.00013804	0.000167063	0.000158188	0.000169346	0.000128497	0.000128345	0.000123443	0.00011879	0.000132329	0.000126877	0.000218064	0.000227231	0.000237769	0.000133728	0.000131687	0.000123303
P61088	Ubiquitin-conjugating enzyme E2 N	0.000179913	0.000173539	0.000191106	0.000155509	0.000155722	0.000150327	0.000137541	0.000132145	0.000124659	0.000184812	0.000186515	0.000190396	0.000158204	0.000157949	0.000153061	0.000125416	0.000125751	0.000122633	0.000177682	0.000174493	0.00017607	0.000122426	0.000117997	0.000115683	0.000153556	0.000172634	0.000154407	0.000202933	0.000213025	0.000206414	0.000229044	0.000246794	0.000244819	0.000194287	0.000188731	0.000193319	7.89791e-05	7.73019e-05	7.74381e-05	0.000196838	0.000198505	0.000189257	0.000103524	0.000109396	0.000105205
P07195	L-lactate dehydrogenase B chain	0.000227466	0.000234306	0.000247453	0.000125102	0.000124744	0.000122785	6.58558e-05	5.74036e-05	5.39537e-05	8.22478e-05	7.74814e-05	8.04147e-05	0.000217182	0.000218093	0.000214954	0.000137971	0.000140933	0.000137549	0.000152931	0.000156811	0.000157117	0.000107174	0.000102822	0.000102533	0.000164868	0.000177466	0.000160027	0.000208387	0.0002095	0.000204811	0.000208654	0.000216128	0.000224288	0.000140687	0.000135397	0.000134986	0.000149143	0.00015582	0.000152259	0.00014441	0.000150079	0.000144544	0.000212969	0.000222516	0.00020737
O00165	HCLS1-associated protein X-1	0.000116695	0.000118808	0.000118734	9.11441e-05	9.82678e-05	0.000107329	0.000157532	0.000164886	0.000156288	0.000110963	0.000124836	0.000130428	8.69337e-05	9.40904e-05	9.83144e-05	0.000140993	0.00014288	0.000161709	0.000144763	0.000144071	0.000145768	0.000137999	0.000137125	0.000140557	0.000148742	0.000139873	0.00014719	0.000146847	0.000168803	0.000155326	9.71282e-05	0.000103822	0.000113455	0.000133904	0.0001222	0.000131569	0.000158217	0.000184697	0.000164397	0.0001745	0.00022362	0.000230937	0.000188132	0.000162976	0.000149936
Q8TD55	Pleckstrin homology domain-containing family O member 2	0.000189429	0.000215798	0.000168405	0.000178679	0.000172147	0.000144618	0.000139161	0.000136583	0.000155354	0.000134897	0.000131929	0.00012973	0.000149719	0.00014584	0.000151128	0.000138755	0.000134902	0.000141211	0.000109012	0.000101492	0.000110064	0.000187444	0.000185146	0.000185797	0.000183669	0.00019537	0.000185328	0.000149025	0.000153138	0.000157629	0.000157177	0.000153489	0.000148079	0.000141277	0.000143465	0.000143557	0.00015314	0.000142414	0.000157483	0.000212615	0.000227957	0.000227381	0.000119066	0.00012702	0.000110224
P26038	Moesin	0.000155282	0.000155959	0.000161879	0.000133233	0.00013429	0.000132025	0.000131432	0.000134944	0.000127614	0.000203824	0.000211126	0.000212752	0.000235211	0.0002331	0.000230257	0.000221928	0.000226744	0.000218039	0.000139092	0.000140672	0.000138708	0.000158755	0.0001529	0.000152078	0.000162019	0.00017398	0.000163408	0.00019312	0.000197177	0.000193136	8.3205e-05	8.69162e-05	8.87514e-05	0.000208028	0.000203535	0.000202571	0.000124479	0.000126509	0.000119917	0.000168038	0.000172067	0.000169867	7.83984e-05	7.71503e-05	7.43632e-05
P84103	Serine/arginine-rich splicing factor 3	0.000106559	9.19894e-05	9.8745e-05	9.76814e-05	9.8822e-05	9.43583e-05	9.40147e-05	8.94046e-05	8.74439e-05	0.0001074	0.000102739	0.000107857	0.000125838	0.000129382	0.000111752	0.000116113	0.000116884	0.000117047	0.000115982	0.00012219	0.000113867	9.68703e-05	9.7879e-05	9.36777e-05	9.51879e-05	9.69586e-05	9.49809e-05	0.000114234	0.000110377	0.000105185	0.00011646	0.000116602	0.000113016	0.000114351	0.000105017	0.000106787	0.000101785	0.000108357	9.20871e-05	0.000144224	0.000151376	0.000152863	0.000104544	0.000111781	0.000106225
Q96GU1	P antigen family member 5	1.9417e-05	9.68426e-06	1.47589e-05	7.65199e-06	7.4979e-06	8.59236e-06	0.000193319	0.000195094	0.000191206	0.000422815	0.000440895	0.000444012	0.000187773	0.000194117	0.000186059	4.9617e-05	2.9847e-05	3.1522e-05	2.06804e-05	1.04483e-05	1.70701e-05	6.64177e-05	5.98838e-05	5.87532e-05	0.000217674	0.000249842	0.000226595	0.000249816	0.00025098	0.000239835	0.000279446	0.000299387	0.000302433	3.24251e-05	2.20461e-05	2.10188e-05	3.22104e-05	2.42238e-05	2.33355e-05	0.000314846	0.00032336	0.000316557	1.79046e-05	2.08709e-05	2.22375e-05
P32119	Peroxiredoxin-2	0.000146857	0.000143661	0.000159222	0.000165343	0.000171987	0.000166028	0.000208951	0.000209741	0.000211042	0.000116129	0.000110561	0.000112805	4.38345e-05	4.6325e-05	4.30437e-05	5.96963e-05	5.82742e-05	5.65513e-05	9.69169e-05	0.000100536	0.000103878	8.62018e-05	8.83525e-05	8.60461e-05	0.00011493	0.000128338	0.000120173	0.000266204	0.000267111	0.000261899	7.02363e-05	7.9066e-05	7.88253e-05	0.000233501	0.000216089	0.000227648	9.69082e-05	9.47019e-05	9.37598e-05	0.000145074	0.0001555	0.000148156	0.000173576	0.000182856	0.000164229
Q5QNW6	Histone H2B type 2-F	0.000145937	0.000151388	0.00014992	0.000112461	0.000111691	0.000111404	0.000111653	0.000105766	0.000101525	0.000115432	0.000119176	0.000114032	0.000225278	0.000242004	0.000204952	0.000149745	0.000142707	0.000150452	0.000112146	0.000110181	0.000111807	0.000100295	9.3941e-05	9.69576e-05	0.000109863	0.000101594	0.000101433	0.000150655	0.000148305	0.000146545	0.000130306	0.000125422	0.000132009	0.000170456	0.00015838	0.000153175	8.76775e-05	9.06203e-05	8.88088e-05	0.000102918	0.000105605	0.000114746	8.75943e-05	9.4875e-05	8.93047e-05
P09104	Gamma-enolase	0.00038329	0.000407676	0.00041812	9.90793e-05	0.000100977	0.000103207	0.000125256	0.000107618	0.000111912	0.000233047	0.000225704	0.000230727	0.000118083	0.000134033	0.000131737	0.000130984	0.000121096	0.000122517	0.000147836	0.00014594	0.000132704	0.000118308	0.000105107	0.000109893	9.01571e-05	9.3029e-05	0.000113169	0.00025131	0.000249514	0.000241883	0.000185527	0.000198363	0.000198469	0.000171197	0.000157278	0.000167849	8.9856e-05	7.67244e-05	8.36162e-05	6.86916e-05	7.09798e-05	7.21099e-05	0.000112639	0.000125736	0.000114106
Q8TAT6	Nuclear protein localization protein 4 homolog	0.000160343	0.000160435	0.000166777	0.000111279	0.00010404	0.000107005	0.000114888	0.000108958	0.000105887	0.000199609	0.000204071	0.000201178	0.000193369	0.000197464	0.000192706	0.000141701	0.0001527	0.000142763	0.000114282	0.000115134	0.000114256	0.000140034	0.000138003	0.000137665	0.000117972	0.000120655	0.000117369	0.000139475	0.000132862	0.000132078	0.000144486	0.000144328	0.000147877	8.6316e-05	7.90025e-05	8.50557e-05	0.000123756	0.000124576	0.000121872	0.00016894	0.000168484	0.000164888	0.000108391	0.0001107	0.000109299
P00492	Hypoxanthine-guanine phosphoribosyltransferase	8.99574e-05	8.45899e-05	8.06694e-05	0.000100432	0.000108048	0.000101819	7.88667e-05	7.78006e-05	7.78984e-05	8.75467e-05	8.57424e-05	8.463e-05	0.000144918	0.000149448	0.000144771	0.000108928	0.000109943	0.000110114	9.78991e-05	9.57114e-05	9.00286e-05	0.000133528	0.000128687	0.000128857	5.11221e-05	5.36678e-05	4.9766e-05	0.000258744	0.000269597	0.000260667	0.00017082	0.00016647	0.000182213	0.00011692	0.00011036	0.000105454	8.90511e-05	8.93379e-05	8.78013e-05	0.000242796	0.000243313	0.00022964	0.000178542	0.000196867	0.000182908
O60244	Mediator of RNA polymerase II transcription subunit 14	0.000246154	0.000235557	0.000251133	0.000124387	0.000135401	0.000123287	0.000342915	0.000332224	0.000364983	0.000124931	0.000121486	0.000118434	0.000166903	0.000177202	0.000163888	0.000126124	0.000129385	0.000244045	0.000135039	0.000140328	0.000142628	0.000166246	0.000158502	0.000163181	0.000111321	0.000118334	0.000122565	0.000108501	9.53754e-05	0.00012721	0.000126845	0.000119829	0.000100019	0.000189609	0.00013969	0.000134742	0.00014672	0.000146389	0.000129366	0.000148913	0.000147803	0.000155054	0.000127925	0.000133397	0.000127162
P82970	High mobility group nucleosome-binding domain-containing protein 5	0.000139417	0.000133114	0.000139803	6.99155e-05	6.83228e-05	7.24755e-05	5.02027e-05	4.49838e-05	4.50575e-05	7.84968e-05	7.14922e-05	7.63581e-05	0.000259004	0.000257539	0.000241931	0.000115291	0.000112821	0.000113678	0.000141725	0.000144409	0.000144222	0.00017006	0.000169565	0.000158744	0.000103772	0.000105674	0.0001019	8.53978e-05	7.76454e-05	7.60204e-05	0.000223828	0.00022308	0.000257057	2.29921e-05	2.27124e-05	2.11036e-05	0.000187019	0.000203305	0.000187005	0.000515478	0.000537802	0.00052849	0.000151977	0.000160888	0.000147511
Q9UGU5	HMG domain-containing protein 4	0.000144475	0.000135543	0.000148444	0.000140775	0.000156373	0.000155251	0.000176016	0.00015641	0.000144903	9.97444e-05	8.37987e-05	0.000103108	0.000203364	0.000208072	0.000227923	0.000170845	0.000148524	0.000134771	0.000144763	0.000144071	0.000145768	0.000137999	0.000137125	0.000140557	0.000148742	0.000139873	0.00014719	0.000119574	0.000148514	0.000129363	0.000139489	0.00014394	0.000157157	0.00011129	0.000113144	9.79814e-05	0.00014672	0.000140223	0.000147352	0.000150858	0.000143032	0.000144944	0.000143237	0.000137785	0.000148826
Q6FIF0	AN1-type zinc finger protein 6	0.000253696	0.000266397	0.000258565	0.000151204	0.000152703	0.000149962	0.000235924	0.000222429	0.000233014	0.000134897	0.000131929	0.00012973	0.000149719	0.00014584	0.000151128	0.000138755	0.000134902	0.000141211	0.000123888	0.000105682	0.000117437	0.000170444	0.000177531	0.000172281	0.000175319	0.000185036	0.000166569	9.65039e-05	0.0001106	0.000100434	0.000131799	0.000149492	0.000132397	9.46755e-05	7.92047e-05	9.17171e-05	0.00014672	0.000140223	0.000147352	0.000150858	0.000143032	0.000144944	0.000143237	0.000137785	0.000148826
P20701	Integrin alpha-L	0.000101888	9.62363e-05	0.000116524	7.46987e-05	7.04525e-05	8.07158e-05	0.000673781	0.000681832	0.000645347	0.000134897	0.000131929	0.00012973	0.000149719	0.00014584	0.000151128	0.000138755	0.000134902	0.000141211	0.000263283	0.000277064	0.00025457	0.000157913	0.000159291	0.000151273	0.000244772	0.000245556	0.0002466	0.000103543	8.55186e-05	7.62557e-05	6.27687e-05	7.62464e-05	6.82704e-05	0.000169716	0.000194703	0.000166396	0.00014672	0.000140223	0.000147352	0.000150858	0.000143032	0.000144944	0.000143237	0.000137785	0.000148826
Q14566	DNA replication licensing factor MCM6	0.000164985	0.000167997	0.000179593	0.00014208	0.000143511	0.000140262	0.000114044	0.000110027	0.000106093	0.00016545	0.000167377	0.000163592	0.00019176	0.00019461	0.000187531	0.000141924	0.000143085	0.000140328	0.00014717	0.000147748	0.000145577	0.000153534	0.000156159	0.000149542	0.000127203	0.000129099	0.0001261	0.000140179	0.000137169	0.000133016	0.000124476	0.000124394	0.000126419	0.000159445	0.000150222	0.000155511	9.85655e-05	9.63165e-05	9.35176e-05	0.000142126	0.000145279	0.000139574	8.01573e-05	7.98699e-05	7.80242e-05
Q9HCG8	Pre-mRNA-splicing factor CWC22 homolog	0.000140766	9.87761e-05	0.000150848	0.000133518	0.00015077	0.000121909	0.000137668	0.000117456	0.000124723	0.000134897	0.000131929	0.00012973	0.000149719	0.00014584	0.000151128	0.000138755	0.000134902	0.000141211	0.000138777	0.000142988	0.000131703	0.000136615	0.000136781	0.000138972	9.45013e-05	7.92265e-05	7.9866e-05	0.000145055	0.000107322	0.000116607	0.000113696	0.000121093	9.46737e-05	0.000179781	0.000154931	0.000168562	7.48536e-05	7.10037e-05	6.41151e-05	0.000224943	0.00021109	0.000208196	6.72449e-05	6.03026e-05	6.66497e-05
O14745	Na(+)/H(+) exchange regulatory cofactor NHE-RF1	0.000239287	0.000244182	0.000268885	6.62093e-05	6.9211e-05	6.55404e-05	0.000208961	0.000207188	0.000205192	0.000139138	0.000139451	0.000141206	0.000262255	0.000266223	0.000254124	0.000178821	0.000180547	0.00016992	9.42803e-05	9.04652e-05	8.99537e-05	0.00010588	0.000102767	0.000100962	7.42531e-05	7.64514e-05	7.30801e-05	8.63533e-05	8.10919e-05	7.80538e-05	4.07831e-05	4.34087e-05	4.44067e-05	7.2552e-05	6.57591e-05	6.89244e-05	0.000231858	0.000242068	0.00023716	0.000138853	0.000152412	0.000152954	0.000174525	0.000181158	0.000166655
Q8NB90	ATPase family protein 2 homolog	0.000180946	0.000177733	0.000200751	0.000116075	0.000115198	0.000122722	0.000148295	0.000139773	0.000150829	0.00015198	0.000158155	0.00015385	0.000158293	0.000157466	0.000155436	0.00013543	0.000134358	0.000126035	0.000121197	0.000128755	0.000122039	0.00012562	0.000117536	0.000153632	0.000131446	0.000125932	0.000116871	0.000151046	0.000132369	0.000147368	0.000151493	0.000135171	0.000169234	0.000193522	0.000198075	0.000194957	0.000123632	0.000132851	0.000126836	0.000194397	0.000184935	0.000185043	0.000151027	0.000154221	0.000152117
P49588	Alanine--tRNA ligase, cytoplasmic	0.000105379	0.000100506	0.000108397	0.000211119	0.000215646	0.000207462	0.000186036	0.000185403	0.000184752	0.000158607	0.000164469	0.00016264	0.000372946	0.000382404	0.000378233	7.68428e-05	7.38377e-05	7.14091e-05	0.000227908	0.000230791	0.000227676	8.00872e-05	7.80467e-05	7.73599e-05	0.000126581	0.000133099	0.000122422	0.000194725	0.000196174	0.00019058	0.00017743	0.000184306	0.000189965	8.88267e-05	8.10305e-05	8.17673e-05	0.000131756	0.000137095	0.000130747	8.73226e-05	8.86841e-05	8.66493e-05	0.00015311	0.000159485	0.000150591
Q12769	Nuclear pore complex protein Nup160	0.000163459	0.00017018	0.000176603	0.000144451	0.000149024	0.000146468	0.000145849	0.000144077	0.000134569	9.97548e-05	9.44512e-05	0.000101305	0.00012092	0.000134693	0.000132742	0.000136722	0.000149767	0.000151644	0.000145756	0.000145945	0.000138944	0.000176243	0.00017811	0.000178779	0.00013193	0.000145529	0.000129892	0.000145246	0.000138246	0.000137916	0.000135934	0.000136674	0.000142502	0.000138912	0.000132834	0.000138751	0.000133744	0.000143012	0.000129162	0.000196071	0.000195439	0.000205137	0.00013226	0.000132762	0.000122532
Q01469	Fatty acid-binding protein 5	0.000275744	0.000274015	0.000274249	2.54118e-05	3.04806e-05	3.03295e-05	0.000263941	0.000270804	0.000270794	5.78783e-05	5.59326e-05	5.75354e-05	0.00016104	0.000160709	0.000168976	0.000221631	0.000249288	0.000231912	7.54283e-05	7.33469e-05	7.59522e-05	0.000129521	0.000120667	0.000125366	0.000179708	0.000223336	0.000183861	0.000146936	0.000146461	0.000145357	9.72628e-05	9.63671e-05	9.85505e-05	0.000129838	0.000135199	0.000127597	0.000159498	0.000169791	0.000180514	0.000112258	0.000124348	0.000109559	0.000267624	0.00030105	0.000263576
Q9UP95	Solute carrier family 12 member 4	0.000119355	0.000125542	0.000128134	8.21544e-05	7.46562e-05	8.45514e-05	0.000331428	0.00032262	0.000327388	0.000194027	0.00019109	0.000198377	0.000121521	0.000135049	0.00013266	0.000203466	0.000212032	0.000190444	0.000178283	0.000179033	0.000174215	0.000130882	0.000151544	0.000124497	0.000387721	0.000405618	0.000402576	0.000149025	0.000153138	0.000157629	0.000157177	0.000153489	0.000148079	0.000141277	0.000143465	0.000143557	0.000114378	0.000118113	0.000107639	0.000119909	0.000125081	0.000128502	6.51078e-05	5.62001e-05	6.28589e-05
O43768	Alpha-endosulfine	0.000126347	0.000122019	0.000131924	8.05951e-05	7.64712e-05	6.97864e-05	0.000147262	0.000147415	0.00014602	9.93074e-05	9.39255e-05	0.000101518	0.000220439	0.000232637	0.000203929	0.000162588	0.00017001	0.000162732	0.000119884	0.000121983	0.000120339	0.000124158	0.000117143	0.000115671	0.000147584	0.000155043	0.00014105	0.000130537	0.000122046	0.000119613	0.000132441	0.000124002	0.000132942	0.000112153	0.000110574	0.000106615	0.000129984	0.000135004	0.000129906	0.000100572	0.000110949	9.98666e-05	0.000148913	0.000153171	0.000135888
Q02818	Nucleobindin-1	0.000183759	0.000183536	0.000190407	8.23723e-05	8.32877e-05	8.41861e-05	0.000213819	0.000206711	0.000206064	0.000238802	0.000246389	0.000234952	3.23051e-05	3.49998e-05	3.28906e-05	9.93816e-05	9.11354e-05	9.10788e-05	0.0001743	0.000177167	0.000177492	0.000174255	0.000177783	0.000178032	0.000246384	0.000255237	0.000248132	0.000123791	0.000124439	0.000117211	7.67963e-05	8.41354e-05	7.93326e-05	0.000157804	0.000154738	0.000150376	0.000120682	0.000126732	0.000120617	0.000174912	0.000180281	0.000181098	0.000146403	0.000156881	0.000140545
Q9P0M9	39S ribosomal protein L27, mitochondrial	0.000135817	0.000135543	0.000126303	0.000138567	0.000133958	0.000136252	0.000126409	0.000133081	0.000135711	0.000131262	0.000132921	0.000133144	0.000115479	0.000124092	0.00011666	0.000114412	0.00011132	0.000108916	0.000144763	0.000144071	0.000145768	0.000137999	0.000137125	0.000140557	0.000148742	0.000139873	0.00014719	0.000154079	0.000159877	0.000146238	9.96872e-05	9.57373e-05	9.79225e-05	0.000114642	0.000116475	0.000109711	0.000137704	0.000142491	0.000134801	0.000103364	0.000113346	0.000104547	0.000141616	0.000146252	0.000134625
Q9H7B2	Ribosome production factor 2 homolog	0.000139599	0.00013386	0.000137773	0.000108583	0.00010977	0.000108267	0.000210936	0.000205475	0.00021736	0.000123156	0.000118398	0.000111177	0.000134363	0.000135886	0.00012564	0.000133594	0.00013232	0.000125452	0.000128712	0.000129081	0.000132111	0.000105286	0.000106491	0.000105186	0.000115023	0.000103753	0.000113233	0.000107191	9.97295e-05	0.000108126	0.000157177	0.000158056	0.000155993	0.000102708	9.93585e-05	0.000103733	0.000132292	0.0001294	0.000129491	0.000175957	0.0001719	0.00016732	0.00011875	0.000121792	0.000120916
P62750	60S ribosomal protein L23a	0.000167106	0.000163802	0.000183026	0.000183374	0.000184952	0.000178143	0.00015991	0.000153984	0.000154036	0.000142897	0.000144434	0.000146139	0.000147266	0.000142901	0.000151029	0.000141745	0.000147125	0.000132905	0.000188316	0.000187669	0.00018945	0.000115021	0.000117406	0.000114511	0.000176043	0.000186706	0.000176806	0.000166818	0.000165912	0.0001719	0.000168009	0.00017703	0.000179002	0.000155028	0.000148321	0.000151788	0.000174582	0.000177502	0.000171228	0.000173908	0.000191313	0.000175822	0.000143102	0.00014865	0.000137471
O43172	U4/U6 small nuclear ribonucleoprotein Prp4	0.000128828	0.000134392	0.00012893	0.000121976	0.000125555	0.000128933	0.000111251	0.000105408	0.000107468	0.000136378	0.000143234	0.00013994	0.000130064	0.000128053	0.000127692	0.000134438	0.000136967	0.000126667	0.000144428	0.000144176	0.000145029	0.0001347	0.000143383	0.000138459	0.000130402	0.000138799	0.000131153	0.000112466	0.000105156	0.000108045	0.000117125	0.000109982	0.000118867	0.000135968	0.000137224	0.000137411	0.000111479	0.000114302	0.000107234	0.000189716	0.000205965	0.000199044	0.000105913	0.000112926	0.000105193
P56378	ATP synthase subunit ATP5MJ, mitochondrial	0.000190639	0.000209999	0.000182843	0.000254215	0.000227057	0.000244798	0.000272575	0.000277874	0.000279454	0.000137906	0.000125641	0.000127362	0.000156248	0.000155159	0.000141778	0.000121024	0.000124641	0.000124168	0.000154513	0.000147657	0.000150037	0.000213363	0.000211811	0.000194886	0.000227795	0.000261725	0.000235762	0.00025085	0.000242514	0.000232517	0.000192136	0.000122355	0.000174691	0.000191303	0.000182267	0.000164248	0.000197545	0.00020644	0.00019358	0.000209771	0.000213613	0.000193259	0.000175068	0.000174932	0.000180926
Q00610	Clathrin heavy chain 1	0.000161002	0.000158327	0.000166256	0.000121091	0.000125484	0.000120829	0.000157466	0.000154586	0.000150729	0.000176084	0.000182242	0.000179226	0.000131992	0.000134326	0.000133341	0.000127318	0.000131024	0.00012725	0.000134612	0.000134301	0.000130295	0.000128366	0.000132355	0.000127265	0.000132812	0.000139511	0.000133179	0.000155944	0.000157591	0.000152803	0.000161111	0.000162329	0.000165857	9.5478e-05	9.10285e-05	9.04037e-05	0.000132395	0.000132704	0.000129376	0.000145268	0.000148194	0.00014448	0.000160995	0.000165485	0.000155631
O75874	Isocitrate dehydrogenase [NADP] cytoplasmic	0.00011315	0.000111407	0.000115649	0.000152909	0.000147842	0.000149544	0.000123337	0.000121681	0.000118564	0.000141197	0.000143231	0.000138962	0.000147695	0.000144137	0.00013989	9.4874e-05	9.4594e-05	8.94715e-05	0.000337019	0.00035254	0.000339344	0.000135677	0.000128808	0.000130864	0.000139751	0.000134048	0.000131858	0.000186849	0.000191513	0.000182162	0.000129743	0.000132947	0.000142576	7.84234e-05	7.04998e-05	7.27192e-05	0.000133959	0.00013015	0.000129493	0.000111512	0.000111818	0.000105159	0.000180256	0.000187837	0.000176698
P51608	Methyl-CpG-binding protein 2	9.81027e-05	9.49919e-05	0.000133193	0.000105357	0.00011403	0.000122964	0.000352691	0.000357448	0.000363617	0.00015395	0.00018075	0.000171874	0.000189052	0.000171589	0.000188269	0.000145027	0.000136617	0.000146197	0.000144763	0.000144071	0.000145768	0.000137999	0.000137125	0.000140557	0.000148742	0.000139873	0.00014719	0.000203307	0.00019501	0.000197699	0.000171905	0.000183066	0.000177752	0.000151597	0.000155047	0.000143281	0.000134235	0.000129909	0.000121353	0.00013773	0.000155753	0.000163968	0.000171678	0.000180246	0.000171865
O43818	U3 small nucleolar RNA-interacting protein 2	0.000206724	0.000223462	0.000227289	0.000203606	0.000208358	0.000203764	0.000189613	0.000185114	0.000173613	0.000158683	0.000158783	0.00016627	0.00010879	0.000120987	0.000108562	0.000127917	0.000123887	0.000117815	0.000138086	0.000128962	0.000148623	0.000108513	0.000111764	0.000100677	0.000126152	0.000127213	0.000132458	0.000177238	0.000185442	0.000172235	0.000190123	0.000201114	0.000200589	0.000175607	0.00018277	0.000172499	0.000123874	0.000108718	0.000116705	0.000258511	0.000267165	0.000276683	0.000101228	0.000105426	9.81548e-05
Q9HAV7	GrpE protein homolog 1, mitochondrial	0.000169777	0.000174193	0.000182085	0.000110745	0.000107998	0.000112686	0.000170633	0.000163195	0.000160904	0.0001539	0.000155876	0.000156584	0.000149986	0.000164532	0.000153407	0.000123982	0.000123847	0.000120195	9.54796e-05	9.08473e-05	8.81361e-05	0.00023954	0.000247691	0.000234816	0.000156277	0.000162605	0.000161629	0.000128805	0.000137436	0.000123293	0.000138602	0.000138637	0.000145	0.000117571	0.000116704	0.00011406	0.000153853	0.000166372	0.000152715	0.000263605	0.000267617	0.000286519	0.000111085	0.000106436	0.000108679
Q9Y3E0	Vesicle transport protein GOT1B	0.000114068	0.000110899	0.000111556	0.000102856	0.000111278	9.79557e-05	0.000139904	0.000132748	0.000115338	0.0001024	9.48884e-05	9.69042e-05	0.000185268	0.000186534	0.000177844	8.48883e-05	8.29987e-05	0.000103767	0.000168483	0.000167191	0.000161035	0.000236136	0.000214721	0.000227455	0.000137687	0.000156885	0.000159372	0.000151246	0.000144465	0.000147058	0.000136095	0.000136333	0.000141238	0.000112854	0.000118663	0.000107828	0.000141127	0.000131999	0.00015513	0.000144664	0.000153937	0.000167897	0.000152478	0.0001095	0.000124385
Q92621	Nuclear pore complex protein Nup205	0.000150137	0.00015251	0.000158586	0.000140851	0.000142459	0.000140417	0.000136074	0.000129679	0.000125295	0.00012004	0.000119204	0.000121304	0.000150598	0.000148793	0.000149374	0.000157939	0.000164487	0.000161954	0.000139263	0.000139893	0.000139469	0.000167872	0.000166862	0.000170889	0.000140918	0.000143984	0.000145297	0.000157318	0.000155787	0.000152937	0.000137028	0.00013971	0.000149122	0.000141865	0.000138271	0.000139284	0.000137783	0.000133889	0.000131736	0.000168434	0.000174174	0.000171957	0.00011857	0.000114742	0.000110676
O75608	Acyl-protein thioesterase 1	0.000215	0.000225032	0.000231194	0.000114394	0.000121545	0.00011497	0.000153253	0.000155222	0.000157242	0.000183001	0.000189187	0.0001848	0.00011788	0.000118272	0.000112628	9.26291e-05	8.66862e-05	7.67032e-05	0.000113996	0.000109567	0.000113514	0.000117599	0.000106043	0.000113271	9.65798e-05	0.000101797	9.75151e-05	0.00018312	0.00018465	0.000176384	0.000105153	0.000101728	0.000109926	0.000178422	0.000175225	0.000167749	0.000149468	0.000152238	0.000149129	0.00012547	0.000136794	0.000135536	0.000171679	0.000185751	0.00016532
Q8TCG1	Protein CIP2A	0.000151728	0.000156391	0.000159303	0.000116436	0.00012453	0.000121495	8.49118e-05	7.6663e-05	7.06865e-05	0.000120397	0.000133449	0.000132967	0.000155754	0.000172433	0.000169402	0.00018989	0.000228376	0.000221438	0.000193017	0.000192491	0.000185548	0.000196762	0.000225151	0.000206716	0.000219026	0.000234147	0.000226985	0.000175455	0.000177565	0.000176267	0.000117642	0.000114282	0.000128011	0.000193124	0.000189473	0.000200404	0.00010901	9.52819e-05	0.000100126	0.000212708	0.000210157	0.000205878	0.00011149	0.000108249	9.89591e-05
Q2PZI1	Probable C-mannosyltransferase DPY19L1	0.000372171	0.000381581	0.000397849	4.43356e-05	4.86604e-05	4.24437e-05	0.00010078	8.72684e-05	8.24013e-05	0.000223254	0.00022876	0.000221281	0.00018646	0.000185555	0.000177435	0.000185318	0.000182048	0.000174533	4.34228e-05	3.73361e-05	4.26819e-05	0.000130103	0.000134413	0.000133875	0.000196674	0.000207486	0.000202053	0.000154056	0.000163175	0.000149959	6.66481e-05	6.26457e-05	7.51426e-05	0.000116445	0.000125372	0.000113192	0.00013385	0.000132679	0.000131152	7.28704e-05	7.97966e-05	7.66254e-05	0.000201705	0.000193543	0.000187816
Q9Y2H6	Fibronectin type-III domain-containing protein 3A	9.3083e-05	8.40551e-05	9.37883e-05	0.000119383	0.000122922	0.000134069	0.000321084	0.000326763	0.000301236	9.25918e-05	9.7841e-05	0.000103375	9.12489e-05	0.000110171	9.86654e-05	3.28415e-05	2.58097e-05	4.45635e-05	0.000150567	0.000138724	0.000143171	0.000133798	0.000136819	0.000142122	0.000229793	0.000230007	0.000217014	0.000222769	0.000223655	0.000236715	0.000147455	0.000102326	0.000120601	6.50556e-05	6.9021e-05	5.1799e-05	0.000183642	0.000187334	0.000184918	6.94661e-05	8.17862e-05	7.61959e-05	0.000181641	0.000206041	0.000208729
Q9UK76	Jupiter microtubule associated homolog 1	0.000138183	0.000109725	0.000114275	0.000105092	0.000119333	0.000116312	0.000120243	0.000109278	0.000115221	0.000128163	0.000132678	0.000123328	0.000164071	0.000156677	0.000148899	0.000133325	0.000138039	0.000155388	0.0001055	0.000107576	9.97566e-05	0.000109264	0.000108663	0.00010346	0.000127338	0.000120302	0.000120446	0.000141219	0.000140949	0.000134735	0.000122106	0.000126289	0.000124709	0.00010245	0.000111161	0.000106301	0.00010237	9.80693e-05	9.59162e-05	0.000144923	0.000144512	0.000144884	0.000167674	0.000188334	0.00016454
Q9P2E9	Ribosome-binding protein 1	0.000260683	0.000264693	0.000280402	0.000114771	0.000116778	0.000114119	0.000113217	0.000102406	9.95595e-05	8.79793e-05	8.3446e-05	8.33047e-05	5.68365e-05	5.80744e-05	5.78481e-05	7.13908e-05	7.19494e-05	6.8864e-05	0.000194496	0.000194036	0.000196518	0.000202427	0.000208062	0.000201044	0.000252992	0.00026886	0.000261313	9.38797e-05	8.92877e-05	9.00498e-05	5.24674e-05	5.45405e-05	5.38103e-05	0.000143121	0.0001405	0.000139357	0.000202862	0.00021217	0.000203254	0.000171479	0.000178981	0.00017569	8.74266e-05	8.334e-05	7.88665e-05
Q8WTV0	Scavenger receptor class B member 1	8.75681e-05	8.96524e-05	8.26736e-05	0.000147134	0.000163273	0.000148152	9.96137e-05	9.75577e-05	9.24275e-05	0.000134897	0.000131929	0.00012973	0.000149719	0.00014584	0.000151128	0.000138755	0.000134902	0.000141211	0.000103875	0.000104585	0.000113845	0.000112354	0.000114116	0.000113351	0.000314346	0.00032966	0.000327372	0.000149025	0.000153138	0.000157629	0.000157177	0.000153489	0.000148079	0.000141277	0.000143465	0.000143557	0.000110298	0.000106397	0.000108499	0.000262255	0.000272322	0.000262343	5.37391e-05	5.82637e-05	5.23917e-05
O15145	Actin-related protein 2/3 complex subunit 3	0.000226267	0.000233516	0.000240405	0.000126421	0.000133429	0.0001308	0.000175721	0.000175573	0.000163611	0.000126037	0.000126132	0.000134449	0.000147709	0.000144416	0.000136628	0.000151391	0.00015463	0.000153725	0.000147115	0.000141665	0.000145012	0.000146065	0.000147647	0.000141667	0.000112488	0.000116829	0.000109952	0.000146692	0.000133383	0.000142453	0.00011163	0.000114799	0.000117916	0.000212737	0.000207322	0.000205787	9.38563e-05	9.47097e-05	8.99861e-05	0.000130682	0.000138708	0.000128082	0.000132216	0.000142833	0.000137329
Q9NQ50	39S ribosomal protein L40, mitochondrial	0.000216315	0.000244697	0.000236158	0.000132767	0.000121318	0.00012747	0.000168993	0.000155452	0.000158435	0.000155079	0.000161368	0.000153946	0.000135895	0.000141393	0.000135882	0.000140653	0.000146897	0.000141613	0.000130728	0.000123618	0.000129516	0.00018798	0.00017886	0.000179882	0.000123969	0.000127378	0.000124306	0.000174867	0.000170126	0.000159018	0.00010981	0.000109846	0.000113209	0.000118561	0.000113588	0.000117887	0.000176717	0.000178351	0.000176183	0.000128321	0.000141996	0.00014146	0.000148161	0.00015349	0.000151442
Q16706	Alpha-mannosidase 2	0.000209117	0.000212198	0.000214746	9.83711e-05	0.000109638	0.00010711	0.000201726	0.00020215	0.000199731	0.00021347	0.000225304	0.000216179	5.4859e-05	5.69288e-05	5.61478e-05	9.77739e-05	8.84491e-05	8.44341e-05	0.000115612	0.00011644	0.000119003	0.00014574	0.000143571	0.000147888	0.000218611	0.000239303	0.000225789	0.000211344	0.00020923	0.000202795	7.25837e-05	7.47901e-05	7.45111e-05	6.98966e-05	6.13415e-05	6.14952e-05	0.000178317	0.000186089	0.000173193	5.59619e-05	6.15887e-05	6.19154e-05	0.000107596	0.000113118	0.000109821
Q86W50	RNA N6-adenosine-methyltransferase METTL16	0.000208522	0.000193705	0.000215499	0.00013655	0.000126664	0.000118991	0.000160481	0.000173758	0.00016161	0.000136357	0.000144525	0.00014135	0.000240936	0.000244455	0.000215833	0.000215371	0.000214702	0.000223074	0.000144763	0.000144071	0.000145768	0.000137999	0.000137125	0.000140557	0.000148742	0.000139873	0.00014719	0.000135576	0.000122137	0.000104958	0.000160244	0.000172956	0.000174445	0.000135075	0.000148714	0.000130602	0.000115756	0.000117968	0.000118289	0.000149903	0.000179386	0.000161531	9.12633e-05	0.000102209	9.51664e-05
Q9H814	Phosphorylated adapter RNA export protein	0.000226667	0.000213213	0.000249579	0.000185171	0.000164462	0.000172994	0.000252534	0.000248218	0.000239909	0.000144846	0.000152522	0.000156433	0.000151003	0.000163726	0.000163441	0.000175407	0.000184883	0.000188927	0.000212296	0.000211626	0.000175062	0.000178606	0.000167633	0.000160396	0.000158705	0.000167313	0.000157753	0.000149856	0.000167836	0.000153407	0.000102446	0.000126595	0.000119323	0.000121568	0.00010904	0.000107828	0.000116779	0.000132468	0.000126556	8.53549e-05	8.95652e-05	8.72613e-05	0.000149429	0.000170019	0.000165856
P61978	Heterogeneous nuclear ribonucleoprotein K	0.000150836	0.000150204	0.000163092	0.000125585	0.000128227	0.000125153	0.000116179	0.000109737	0.000109889	0.000143649	0.000143928	0.000140752	0.000139963	0.000145578	0.000133572	0.000146488	0.00014911	0.000145483	0.000147091	0.000151269	0.000150798	0.000140487	0.000142997	0.000139595	0.000138997	0.000145514	0.000138508	0.000139954	0.000137994	0.000136175	0.000137161	0.000137367	0.000138574	0.000165832	0.000165421	0.000160971	0.000136974	0.000141188	0.000137265	0.000199518	0.000209476	0.000203529	0.000139517	0.000141183	0.000133339
Q9H0S4	Probable ATP-dependent RNA helicase DDX47	0.000226791	0.000240212	0.000250067	0.000130706	0.000137805	0.00013406	0.000107329	9.11669e-05	8.84472e-05	0.000124872	0.000124185	0.000117686	9.96049e-05	8.98295e-05	9.23629e-05	0.00015129	0.000156384	0.000156496	0.00016462	0.000154666	0.000161405	0.000161779	0.000164106	0.000165914	0.000168273	0.000165644	0.000169372	0.000115281	0.000104554	0.000110311	0.000157325	0.000155268	0.000164891	0.000167759	0.000165369	0.000169679	8.59951e-05	8.1563e-05	7.60697e-05	0.000244783	0.000264803	0.000245895	6.65508e-05	6.38334e-05	6.82864e-05
O75494	Serine/arginine-rich splicing factor 10	0.000120702	0.000116657	0.000117933	0.000105761	0.000106514	9.94888e-05	8.74507e-05	8.37181e-05	7.81817e-05	0.000150657	0.000142644	0.00015457	0.000220061	0.000227925	0.000219046	0.000163875	0.000179033	0.000161681	0.000138482	0.00014123	0.000142595	0.000112045	0.000110275	0.000110086	0.000128019	0.000128044	0.000132419	0.00014436	0.000136196	0.000134151	0.000161036	0.000151998	0.000158308	0.000156412	0.000164292	0.000152157	0.00010241	0.000101041	9.69016e-05	0.000205089	0.000205641	0.000203034	0.000115171	0.000126942	0.00011481
P61158	Actin-related protein 3	0.000201746	0.000203338	0.000204605	0.000120967	0.000129225	0.000125893	0.000154325	0.000151424	0.000152973	0.000139229	0.000140243	0.000136942	0.000156325	0.000160422	0.000157184	0.000160249	0.000163845	0.000156492	0.000139105	0.000134521	0.000132083	0.0001427	0.00013631	0.000139388	0.000101446	0.000111614	0.000102428	0.000123649	0.000121048	0.000117904	0.000106528	0.000103452	0.000111341	0.000171266	0.000169168	0.000168748	8.48418e-05	8.71376e-05	8.50471e-05	0.000127124	0.000129519	0.000124325	0.000122978	0.000129387	0.000125028
P50213	Isocitrate dehydrogenase [NAD] subunit alpha, mitochondrial	0.000129666	0.000121923	0.000131079	0.000160139	0.000160283	0.000154598	0.000163723	0.000161064	0.000152065	0.000167789	0.000171888	0.000174835	0.000138217	0.000141192	0.000133902	0.000104657	0.000103971	9.89594e-05	0.000104203	0.000100493	9.99367e-05	0.000155295	0.000157199	0.000148044	0.000104119	0.000104417	0.000102187	0.000188621	0.000184942	0.000177499	0.000101626	9.25162e-05	0.000103458	0.000115912	0.00011227	0.000111842	0.000114449	0.000117397	0.000112796	0.000141045	0.000145729	0.000138803	0.000112757	0.000119597	0.000104137
P22626	Heterogeneous nuclear ribonucleoproteins A2/B1	0.000132113	0.000125506	0.000129413	0.000104843	0.000106118	9.82179e-05	9.14535e-05	8.79273e-05	8.58863e-05	0.000149585	0.000150014	0.000148891	0.000147522	0.000151008	0.000144531	0.000124903	0.000128518	0.000124098	0.000125708	0.000123295	0.000121594	0.000113073	0.000111475	0.000111876	0.000110494	0.000111472	0.000110519	0.000137662	0.000136887	0.000135618	0.000157732	0.000158919	0.00015788	0.000137822	0.000132988	0.000135757	0.000109926	0.00011087	0.000106542	0.000195278	0.000200052	0.000199007	9.65084e-05	9.78896e-05	9.39458e-05
Q6NZY4	Zinc finger CCHC domain-containing protein 8	8.04858e-05	8.57275e-05	8.2183e-05	0.00014229	0.000150368	0.00013633	0.000183751	0.000176377	0.000175001	8.31486e-05	7.81257e-05	7.89977e-05	0.000181224	0.000191195	0.000196438	9.50873e-05	0.0001138	9.20367e-05	0.000178043	0.00018601	0.000180767	0.000147744	0.000143096	0.00014971	0.000139639	0.000140971	0.000143956	0.000178532	0.000160182	0.000149432	0.000137058	0.00017375	0.000148672	0.000108219	0.000114485	0.000101064	0.000132283	0.000145375	0.000132146	0.000116059	0.000118264	0.000115029	0.000112393	0.000112032	0.000110882
Q06210	Glutamine--fructose-6-phosphate aminotransferase [isomerizing] 1	0.000133248	0.000128964	0.000147298	0.000110953	0.000112205	0.000111274	0.000253574	0.000249892	0.000249802	0.000129057	0.000131881	0.000133139	0.000155053	0.0001532	0.000152243	0.000125962	0.000129654	0.000123878	0.000159047	0.000158177	0.000160456	0.00021989	0.000219975	0.00021901	0.000147133	0.000154664	0.000145686	0.000131615	0.000129187	0.000129695	0.000109385	0.000113325	0.000115086	6.88783e-05	6.72463e-05	6.61655e-05	0.000140745	0.00014669	0.000144237	0.000132273	0.000134792	0.000131189	0.00015978	0.000163671	0.000152176
P39023	60S ribosomal protein L3	0.000148434	0.000140621	0.000145728	0.000139791	0.000141576	0.000140958	0.000137337	0.000133801	0.000133091	0.000140318	0.00013786	0.00014131	0.000129083	0.000125565	0.000138121	0.000149571	0.000155233	0.000152302	0.000159734	0.000164155	0.000157716	0.000119331	0.00011713	0.000108	0.000161199	0.000164116	0.000165771	0.000145393	0.000146572	0.000146875	0.000142128	0.000144536	0.000149903	0.000130743	0.000126595	0.000131159	0.000118867	0.000118782	0.000111078	0.000129483	0.000124323	0.000120825	0.00011188	0.000109944	0.000108437
P31943	Heterogeneous nuclear ribonucleoprotein H	0.000134617	0.000130598	0.000135796	0.000136248	0.000143832	0.000142512	0.000145688	0.000144259	0.000138714	0.000136846	0.00013491	0.000128425	0.000137263	0.000141282	0.000136448	0.000144364	0.000146186	0.000139512	0.00014144	0.000137274	0.000140089	0.000125324	0.000124732	0.000121969	0.000142127	0.00014817	0.00014469	0.000140129	0.000136236	0.00013499	0.000151965	0.000150551	0.000156308	0.000147203	0.000144966	0.00014674	0.000133999	0.000133025	0.000127032	0.000180996	0.000186932	0.000189994	0.000111974	0.000111358	0.000109151
Q6IA86	Elongator complex protein 2	0.00013348	0.000147907	0.000161955	0.000142383	0.000157014	0.000150322	0.000129455	0.000141785	0.000117258	0.000115438	0.000130901	0.000119868	0.00010813	0.000114995	0.000105024	0.000142542	0.000157912	0.0001558	0.000149869	0.0001363	0.000149398	0.000112518	0.000111236	0.000102064	0.00016016	0.000158156	0.000144136	0.000166922	0.000169318	0.000173101	0.000113844	0.000108338	0.000119053	0.000148415	0.000154316	0.000146624	0.000104989	0.000109156	0.000108529	0.000149954	0.000126759	0.000141906	0.00017583	0.000169137	0.000159965
Q96BM9	ADP-ribosylation factor-like protein 8A	0.000183502	0.000201092	0.000235697	0.000264262	0.000262974	0.000264499	0.000323448	0.000326339	0.000305721	0.000263542	0.000255435	0.000262667	0.000222034	0.000218385	0.000221167	0.000195057	0.00020284	0.000198073	0.000236535	0.000218864	0.000233812	0.000219053	0.000232952	0.000240186	0.000126715	0.000121953	0.00011976	0.00036953	0.000384626	0.000415609	0.00018779	0.000203463	0.000179934	0.000198774	0.000179748	0.000136463	0.00014672	0.000140223	0.000147352	0.000150858	0.000143032	0.000144944	0.000143237	0.000137785	0.000148826
Q96T37	RNA-binding protein 15	0.000139919	0.000148051	0.000149297	0.00014066	0.000128788	0.000145853	0.000172222	0.000161439	0.000157343	0.000114485	0.000104302	0.000102048	0.000148595	0.000145421	0.000142548	0.00011638	0.000121254	0.000111764	0.000120791	0.000112786	0.000116933	9.91374e-05	8.88558e-05	8.68985e-05	9.9112e-05	9.84037e-05	0.000102018	0.000131523	0.000115011	0.000121686	0.000131215	0.000125975	0.000130942	0.000139968	0.00015051	0.000143607	0.000114891	0.000112636	0.000107994	0.00012845	0.00012598	0.000136257	9.76999e-05	9.72121e-05	9.80214e-05
P22234	Multifunctional protein ADE2	0.0001949	0.000199417	0.000211736	0.000168999	0.000177048	0.000168998	0.000131891	0.000122934	0.000123183	9.3621e-05	8.97404e-05	9.19748e-05	0.000234712	0.000243113	0.000236892	0.00017776	0.000188262	0.000177456	0.000169381	0.000172834	0.000172713	0.000154181	0.000150255	0.000148953	0.000164714	0.000180796	0.000162588	0.000155816	0.000158395	0.000154094	0.000169388	0.000180022	0.00017643	0.000105035	0.000100627	0.000103436	0.000171055	0.000171796	0.000172608	0.000177477	0.00018034	0.0001792	0.000204426	0.000208874	0.000196746
P22061	Protein-L-isoaspartate(D-aspartate) O-methyltransferase	0.000102691	9.6953e-05	0.000108741	0.000133956	0.000132706	0.000130164	0.000194267	0.000192872	0.000191549	0.000194298	0.000197748	0.000197835	0.000173033	0.000177735	0.000166148	0.000157665	0.000161451	0.000144684	0.000118322	0.00012225	0.000117811	0.000173817	0.000185126	0.000175853	0.000175874	0.000192281	0.000177352	0.000194253	0.000199411	0.000191568	0.000160891	0.000169017	0.000185383	0.000155993	0.000151581	0.000154306	9.83074e-05	9.39542e-05	9.06662e-05	0.000196949	0.000196535	0.000196429	0.000139584	0.000149864	0.000139218
P53985	Monocarboxylate transporter 1	0.000137624	0.000137296	0.000147107	0.000133495	0.000129218	0.00013163	0.000110276	0.000105023	0.00010238	0.000118734	0.000115622	0.000115238	9.79527e-05	9.91462e-05	9.89698e-05	0.000134709	0.000144972	0.00013678	0.000134014	0.000134587	0.000141462	0.00011037	0.000111306	0.000106806	0.000165858	0.000178788	0.000163192	0.000128726	0.000131681	0.000127125	8.68883e-05	9.51193e-05	9.46322e-05	0.000175081	0.000166472	0.00017416	0.000155713	0.000150799	0.000145707	0.000234003	0.000253116	0.000246164	0.000131293	0.000139951	0.000125124
[truncated: 3,338 more rows]
